# Supplementary material for: ﻿Gems of the southern Japanese seas – four new species of Edwardsianthus (Anthozoa, Actiniaria, Edwardsiidae) with redescriptions of two species
Source: Zookeys. 2021 Dec 10;1076:151–82. doi: 10.3897/zookeys.1076.69025 (PMC8683394; doi:10.3897/zookeys.1076.69025)
Supplement: XML Treatment for Edwardsianthus [file zookeys.1076.69025-treatment1.xml]

<!DOCTYPE tp:taxon-treatment
  PUBLIC "-//TaxonX//DTD Taxonomic Treatment Publishing DTD v0 20100105//EN" "tax-treatment-NSO.dtd">
<tp:taxon-treatment xmlns:tp="http://www.plazi.org/taxpub"><tp:treatment-meta><kwd-group><label>Taxon classification</label><kwd>
                <named-content content-type="kingdom">Animalia</named-content>
              </kwd><kwd>
                <named-content content-type="order">Actiniaria</named-content>
              </kwd><kwd>
                <named-content content-type="family">Edwardsiidae</named-content>
              </kwd></kwd-group><mixed-citation publication-type="journal"><person-group><name><surname>Izumi</surname><given-names>Takato</given-names></name><name><surname>Fujii</surname><given-names>Takuma</given-names></name></person-group><article-title>﻿Gems of the southern Japanese seas – four new species of <italic><tp:taxon-name><tp:taxon-name-part taxon-name-part-type="genus" reg="Edwardsianthus">Edwardsianthus</tp:taxon-name-part></tp:taxon-name></italic> (<tp:taxon-name><tp:taxon-name-part taxon-name-part-type="class">Anthozoa</tp:taxon-name-part></tp:taxon-name>, <tp:taxon-name><tp:taxon-name-part taxon-name-part-type="order">Actiniaria</tp:taxon-name-part></tp:taxon-name>, <tp:taxon-name><tp:taxon-name-part taxon-name-part-type="family">Edwardsiidae</tp:taxon-name-part></tp:taxon-name>) with redescriptions of two species</article-title><source>Zookeys</source><day>10</day><month>12</month><year>2021</year><volume>1076</volume><fpage>151</fpage><lpage>182</lpage><pub-id pub-id-type="doi">10.3897/zookeys.1076.69025</pub-id></mixed-citation></tp:treatment-meta><tp:nomenclature><label>﻿Genus</label><tp:taxon-name>
              <object-id xmlns:xlink="http://www.w3.org/1999/xlink" content-type="arpha" xlink:type="simple">5B726EEA-8CCF-56B8-B680-BA201207CCF6</object-id>
              <tp:taxon-name-part taxon-name-part-type="genus" reg="Edwardsianthus">Edwardsianthus</tp:taxon-name-part>
            </tp:taxon-name><tp:taxon-authority>England, 1987</tp:taxon-authority></tp:nomenclature><tp:treatment-sec sec-type="diagnosis" id="SECID0EHHAG"><title>Diagnosis</title><p>(revised from the diagnosis given by England, 1987). Body divisible into physa, scapus, and capitulum. physa short, without nemathybomes or cuticle. Scapus long, generally with nemathybomes but sometimes without, sunk in mesoglea; cuticle present. Tentacles usually 20, inequal number at inner and outer cycle: five-eight inner and 12–15 outer. Siphonoglyph weak or absent, ventral. Mesenteries eight macrocnemes and six pairs of microcnemes, minute and restricted to distal part of column. Microcnemes never paired with macrocnemes. Gametogenic tissue, filaments, and parietal and retractor muscles on macrocnemes only. Parietals well developed; retractors strong-diffuse to restricted-reniform. Cnidom: spirocysts, basitrichs, microbasic <italic>p</italic>-mastigophores.</p></tp:treatment-sec><tp:treatment-sec sec-type="type species" id="SECID0EPHAG"><title>Type species.</title><p><italic><tp:taxon-name><tp:taxon-name-part taxon-name-part-type="genus" reg="Edwardsia">Edwardsia</tp:taxon-name-part><tp:taxon-name-part taxon-name-part-type="species" reg="pudica">pudica</tp:taxon-name-part></tp:taxon-name></italic> Klunzinger, 1877 (currently recognized as <italic><tp:taxon-name><tp:taxon-name-part taxon-name-part-type="genus" reg="Edwardsianthus">Edwardsianthus</tp:taxon-name-part><tp:taxon-name-part taxon-name-part-type="species" reg="pudicus">pudicus</tp:taxon-name-part></tp:taxon-name></italic> (Klunzinger, 1877); the genus name is masculine). Type locality is Egypt, Red Sea.</p></tp:treatment-sec><tp:treatment-sec sec-type="Derivation of Japanese name" id="SECID0ELIAG"><title>Derivation of Japanese name.</title><p>This name is constructed from <italic>nanyo</italic> (south sea), <italic>mushimodoki-ginchaku</italic> (worm-like sea anemone).</p></tp:treatment-sec><tp:treatment-sec sec-type="remarks" id="SECID0EVIAG"><title>Remarks.</title><p>Since <xref ref-type="bibr" rid="B14">England (1987)</xref> established this genus, no new species were described in addition to the two that were already known. This study revises the diagnosis of the genus for the first time in the 30 years since its original description, including new evidence for four new species.</p><p>In the present study, sea anemones resembling <italic><tp:taxon-name><tp:taxon-name-part taxon-name-part-type="genus" reg="Edwardsianthus">Edwardsianthus</tp:taxon-name-part></tp:taxon-name></italic> were collected from several Japanese localities (Fig. <xref ref-type="fig" rid="F1">1</xref>). According to our analyses, these edwardsiids were shown to belong to the same phylogenetic clade as <italic><tp:taxon-name><tp:taxon-name-part taxon-name-part-type="genus" reg="Edwardsianthus">E.</tp:taxon-name-part><tp:taxon-name-part taxon-name-part-type="species" reg="pudicus">pudicus</tp:taxon-name-part></tp:taxon-name></italic> and <italic><tp:taxon-name><tp:taxon-name-part taxon-name-part-type="genus" reg="Edwardsianthus">E.</tp:taxon-name-part><tp:taxon-name-part taxon-name-part-type="species" reg="gilbertensis">gilbertensis</tp:taxon-name-part></tp:taxon-name></italic> (Fig. <xref ref-type="fig" rid="F10">10</xref>) and also shared the same mesenterial arrangement, i.e., lacking four microcnemes on the first mesenterial cycle. Therefore, these new species fit well with the definition of <italic><tp:taxon-name><tp:taxon-name-part taxon-name-part-type="genus" reg="Edwardsianthus">Edwardsianthus</tp:taxon-name-part></tp:taxon-name></italic> given by <xref ref-type="bibr" rid="B14">England (1987)</xref>. Thus, we have placed these four new species within <italic><tp:taxon-name><tp:taxon-name-part taxon-name-part-type="genus" reg="Edwardsianthus">Edwardsianthus</tp:taxon-name-part></tp:taxon-name></italic> as <italic><tp:taxon-name><tp:taxon-name-part taxon-name-part-type="genus" reg="Edwardsianthus">Edwardsianthus</tp:taxon-name-part><tp:taxon-name-part taxon-name-part-type="species" reg="carbunculus">carbunculus</tp:taxon-name-part></tp:taxon-name></italic> sp. nov., <italic><tp:taxon-name><tp:taxon-name-part taxon-name-part-type="genus" reg="Edwardsianthus">E.</tp:taxon-name-part><tp:taxon-name-part taxon-name-part-type="species" reg="sapphirus">sapphirus</tp:taxon-name-part></tp:taxon-name></italic> sp. nov., <italic><tp:taxon-name><tp:taxon-name-part taxon-name-part-type="genus" reg="Edwardsianthus">E.</tp:taxon-name-part><tp:taxon-name-part taxon-name-part-type="species" reg="smaragdus">smaragdus</tp:taxon-name-part></tp:taxon-name></italic> sp. nov., and <italic><tp:taxon-name><tp:taxon-name-part taxon-name-part-type="genus" reg="Edwardsianthus">E.</tp:taxon-name-part><tp:taxon-name-part taxon-name-part-type="species" reg="amethystus">amethystus</tp:taxon-name-part></tp:taxon-name></italic> sp. nov..</p><p><xref ref-type="bibr" rid="B14">England (1987)</xref> also stated that the genus <italic><tp:taxon-name><tp:taxon-name-part taxon-name-part-type="genus" reg="Edwardsianthus">Edwardsianthus</tp:taxon-name-part></tp:taxon-name></italic> has only one type of basitrich in the nemathybomes. However, <italic><tp:taxon-name><tp:taxon-name-part taxon-name-part-type="genus" reg="Edwardsianthus">Edwardsianthus</tp:taxon-name-part><tp:taxon-name-part taxon-name-part-type="species" reg="carbunculus">carbunculus</tp:taxon-name-part></tp:taxon-name></italic> sp. nov., <italic><tp:taxon-name><tp:taxon-name-part taxon-name-part-type="genus" reg="Edwardsianthus">Edwardsianthus</tp:taxon-name-part><tp:taxon-name-part taxon-name-part-type="species" reg="sapphirus">sapphirus</tp:taxon-name-part></tp:taxon-name></italic> sp. nov., and <italic><tp:taxon-name><tp:taxon-name-part taxon-name-part-type="genus" reg="Edwardsianthus">Edwardsianthus</tp:taxon-name-part><tp:taxon-name-part taxon-name-part-type="species" reg="smaragdus">smaragdus</tp:taxon-name-part></tp:taxon-name></italic> sp. nov. have two types of basitrichs in their nemathybomes, and <italic><tp:taxon-name><tp:taxon-name-part taxon-name-part-type="genus" reg="Edwardsianthus">Edwardsianthus</tp:taxon-name-part><tp:taxon-name-part taxon-name-part-type="species" reg="amethystus">amethystus</tp:taxon-name-part></tp:taxon-name></italic> has no nemathybomes at all. Consequently, we have now added a new character to the diagnosis of this genus: an inequal number of inner and outer tentacles. Species of this genus have a peculiar tentacular arrangement as “5 inner and 15 outer” or “8 inner and 12 outer”. The tentacular arrangement is useful to distinguish <italic><tp:taxon-name><tp:taxon-name-part taxon-name-part-type="genus" reg="Edwardsianthus">Edwardsianthus</tp:taxon-name-part></tp:taxon-name></italic> from the genus <italic><tp:taxon-name><tp:taxon-name-part taxon-name-part-type="genus" reg="Edwardsia">Edwardsia</tp:taxon-name-part></tp:taxon-name></italic> de Quatrefages, 1842 of the same family, as <italic><tp:taxon-name><tp:taxon-name-part taxon-name-part-type="genus" reg="Edwardsia">Edwardsia</tp:taxon-name-part></tp:taxon-name></italic> species have equal numbers of tentacles in their inner and outer cycles (Carlgren, 1949; Izumi &amp; Fujita, 2019).</p></tp:treatment-sec><tp:treatment-sec><!--Section generated to contain objects referenced in tp:taxon-treatment.--><fig id="F1" position="float" orientation="portrait"><object-id xmlns:xlink="http://www.w3.org/1999/xlink" content-type="doi" xlink:type="simple">10.3897/zookeys.1072.69025.figure1</object-id><object-id xmlns:xlink="http://www.w3.org/1999/xlink" content-type="arpha" xlink:type="simple">B0D6EB48-083B-574C-A199-517C5155DFEC</object-id><label>Figure 1.</label><caption><p>Localities of the specimens of the <italic><tp:taxon-name><tp:taxon-name-part taxon-name-part-type="genus" reg="Edwardsianthus">Edwardsianthus</tp:taxon-name-part></tp:taxon-name></italic> species collected in this study. Purple star marked by p indicates collection locality of <italic><tp:taxon-name><tp:taxon-name-part taxon-name-part-type="genus" reg="Edwardsianthus">Edwardsianthus</tp:taxon-name-part><tp:taxon-name-part taxon-name-part-type="species" reg="pudicus">pudicus</tp:taxon-name-part></tp:taxon-name></italic>; orange stars are those of <italic><tp:taxon-name><tp:taxon-name-part taxon-name-part-type="genus" reg="Edwardsianthus">E.</tp:taxon-name-part><tp:taxon-name-part taxon-name-part-type="species" reg="gilbertensis">gilbertensis</tp:taxon-name-part></tp:taxon-name></italic>; red star marked by c is <italic><tp:taxon-name><tp:taxon-name-part taxon-name-part-type="genus" reg="Edwardsianthus">E.</tp:taxon-name-part><tp:taxon-name-part taxon-name-part-type="species" reg="carbunculus">carbunculus</tp:taxon-name-part></tp:taxon-name></italic> sp. nov.; blue star marked by a is <italic><tp:taxon-name><tp:taxon-name-part taxon-name-part-type="genus" reg="Edwardsianthus">E.</tp:taxon-name-part><tp:taxon-name-part taxon-name-part-type="species" reg="sapphirus">sapphirus</tp:taxon-name-part></tp:taxon-name></italic> sp. nov.; green star marked by s is <italic><tp:taxon-name><tp:taxon-name-part taxon-name-part-type="genus" reg="Edwardsianthus">E.</tp:taxon-name-part><tp:taxon-name-part taxon-name-part-type="species" reg="smaragdus">smaragdus</tp:taxon-name-part></tp:taxon-name></italic> sp. nov.</p></caption><graphic xmlns:xlink="http://www.w3.org/1999/xlink" xlink:href="zookeys-1076-151-g001.jpg" position="float" orientation="portrait" xlink:type="simple" id="oo_621136.jpg"><uri content-type="original_file" xlink:type="simple">https://binary.pensoft.net/fig/621136</uri></graphic></fig><fig id="F10" position="float" orientation="portrait"><object-id xmlns:xlink="http://www.w3.org/1999/xlink" content-type="doi" xlink:type="simple">10.3897/zookeys.1072.69025.figure10</object-id><object-id xmlns:xlink="http://www.w3.org/1999/xlink" content-type="arpha" xlink:type="simple">5818BC96-0F0E-572B-8326-369D8B4206A0</object-id><label>Figure 10.</label><caption><p>Maximum-likelihood tree of the order <tp:taxon-name><tp:taxon-name-part taxon-name-part-type="order">Actiniaria</tp:taxon-name-part></tp:taxon-name> based on the combined dataset of mitochondrial 12S and 16S and nuclear 18S rDNA (total 2866 bp). The clade of the genus <italic><tp:taxon-name><tp:taxon-name-part taxon-name-part-type="genus" reg="Edwardsianthus">Edwardsianthus</tp:taxon-name-part></tp:taxon-name></italic> is colored in a red box. Red bar at node indicates the position at which nemathybomes would be obtained. Numbers indicate <abbrev xmlns:xlink="http://www.w3.org/1999/xlink" xlink:title="maximum-likelihood" id="ABBRID0EVECI" xlink:type="simple">ML</abbrev> bootstrap support values followed by <abbrev xmlns:xlink="http://www.w3.org/1999/xlink" xlink:title="Bayesian inference" id="ABBRID0EZECI" xlink:type="simple">BI</abbrev> posterior probabilities of the nodes (bootstrap values of ≥ 50% and posterior probabilities ≥ 0.5 are shown).</p></caption><graphic xmlns:xlink="http://www.w3.org/1999/xlink" xlink:href="zookeys-1076-151-g010.jpg" position="float" orientation="portrait" xlink:type="simple" id="oo_621145.jpg"><uri content-type="original_file" xlink:type="simple">https://binary.pensoft.net/fig/621145</uri></graphic></fig></tp:treatment-sec><ref-list><ref id="B14"><mixed-citation xmlns:xlink="http://www.w3.org/1999/xlink" xlink:type="simple"><person-group><name name-style="western"><surname>England</surname><given-names>KW</given-names></name></person-group> (<year>1987</year>) <article-title>Certain <tp:taxon-name><tp:taxon-name-part taxon-name-part-type="order">Actiniaria</tp:taxon-name-part></tp:taxon-name> (<tp:taxon-name><tp:taxon-name-part taxon-name-part-type="phylum">Cnidaria</tp:taxon-name-part></tp:taxon-name>, <tp:taxon-name><tp:taxon-name-part taxon-name-part-type="class">Anthozoa</tp:taxon-name-part></tp:taxon-name>) from the Red Sea and tropical Indo-Pacific Ocean.</article-title><source>Bulletin of the British Museum (Natural History)</source><volume>53</volume>: <fpage>205</fpage>–<lpage>292</lpage>.</mixed-citation></ref></ref-list></tp:taxon-treatment>
