# Supplementary material for: ﻿Gems of the southern Japanese seas – four new species of Edwardsianthus (Anthozoa, Actiniaria, Edwardsiidae) with redescriptions of two species
Source: Zookeys. 2021 Dec 10;1076:151–82. doi: 10.3897/zookeys.1076.69025 (PMC8683394; doi:10.3897/zookeys.1076.69025)
Supplement: XML Treatment for Edwardsianthus pudicus [file zookeys.1076.69025-treatment2.xml]

<!DOCTYPE tp:taxon-treatment
  PUBLIC "-//TaxonX//DTD Taxonomic Treatment Publishing DTD v0 20100105//EN" "tax-treatment-NSO.dtd">
<tp:taxon-treatment xmlns:tp="http://www.plazi.org/taxpub"><tp:treatment-meta><kwd-group><label>Taxon classification</label><kwd>
                <named-content content-type="kingdom">Animalia</named-content>
              </kwd><kwd>
                <named-content content-type="order">Actiniaria</named-content>
              </kwd><kwd>
                <named-content content-type="family">Edwardsiidae</named-content>
              </kwd></kwd-group><mixed-citation publication-type="journal"><person-group><name><surname>Izumi</surname><given-names>Takato</given-names></name><name><surname>Fujii</surname><given-names>Takuma</given-names></name></person-group><article-title>﻿Gems of the southern Japanese seas – four new species of <italic><tp:taxon-name><tp:taxon-name-part taxon-name-part-type="genus" reg="Edwardsianthus">Edwardsianthus</tp:taxon-name-part></tp:taxon-name></italic> (<tp:taxon-name><tp:taxon-name-part taxon-name-part-type="class">Anthozoa</tp:taxon-name-part></tp:taxon-name>, <tp:taxon-name><tp:taxon-name-part taxon-name-part-type="order">Actiniaria</tp:taxon-name-part></tp:taxon-name>, <tp:taxon-name><tp:taxon-name-part taxon-name-part-type="family">Edwardsiidae</tp:taxon-name-part></tp:taxon-name>) with redescriptions of two species</article-title><source>Zookeys</source><day>10</day><month>12</month><year>2021</year><volume>1076</volume><fpage>151</fpage><lpage>182</lpage><pub-id pub-id-type="doi">10.3897/zookeys.1076.69025</pub-id></mixed-citation></tp:treatment-meta><tp:nomenclature><label>﻿</label><tp:taxon-name>
              <object-id xmlns:xlink="http://www.w3.org/1999/xlink" content-type="arpha" xlink:type="simple">11CE36E7-2E17-5D6A-A1F9-58A3E40FC11F</object-id>
              <tp:taxon-name-part taxon-name-part-type="genus" reg="Edwardsianthus">Edwardsianthus</tp:taxon-name-part>
              <tp:taxon-name-part taxon-name-part-type="species" reg="pudicus">pudicus</tp:taxon-name-part>
            </tp:taxon-name><tp:taxon-authority>(Klunzinger, 1877)</tp:taxon-authority><xref ref-type="fig" rid="F2">New Japanese name: nanyo-mushimodoki-ginchaku Figs 2</xref><xref ref-type="fig" rid="F3">, 3A–E</xref><xref ref-type="table" rid="T4">; Table 4</xref><tp:nomenclature-citation-list><tp:nomenclature-citation><tp:taxon-name>
                  <tp:taxon-name-part taxon-name-part-type="genus" reg="Edwardsia">Edwardsia</tp:taxon-name-part>
                  <tp:taxon-name-part taxon-name-part-type="species" reg="pudica">pudica</tp:taxon-name-part>
                </tp:taxon-name><comment>Klunzinger, 1877: 80–81, pl. 6, fig. 3; Carlgren, 1931: 18–20, figs 16, 17.</comment></tp:nomenclature-citation><tp:nomenclature-citation><tp:taxon-name>
                  <tp:taxon-name-part taxon-name-part-type="genus" reg="Edwardsiella">Edwardsiella</tp:taxon-name-part>
                  <tp:taxon-name-part taxon-name-part-type="species" reg="pudica">pudica</tp:taxon-name-part>
                </tp:taxon-name><comment>Andres, 1883: 309.</comment></tp:nomenclature-citation><tp:nomenclature-citation><tp:taxon-name>
                  <tp:taxon-name-part taxon-name-part-type="genus" reg="Edwardsia">Edwardsia</tp:taxon-name-part>
                  <tp:taxon-name-part taxon-name-part-type="species" reg="adenensis">adenensis</tp:taxon-name-part>
                </tp:taxon-name><comment>Faurot, 1895: 121, pl. 6, fig. 5, pl. 7, fig. 6.</comment></tp:nomenclature-citation><tp:nomenclature-citation><tp:taxon-name>
                  <tp:taxon-name-part taxon-name-part-type="genus" reg="Edwardsia">Edwardsia</tp:taxon-name-part>
                  <tp:taxon-name-part taxon-name-part-type="species" reg="bocki">bocki</tp:taxon-name-part>
                </tp:taxon-name><comment>Carlgren, 1931: 7–9, figs 5, 6.</comment></tp:nomenclature-citation><tp:nomenclature-citation><tp:taxon-name>
                  <tp:taxon-name-part taxon-name-part-type="genus" reg="Edwardsia">Edwardsia</tp:taxon-name-part>
                  <tp:taxon-name-part taxon-name-part-type="species" reg="stephensoni">stephensoni</tp:taxon-name-part>
                </tp:taxon-name><comment>Carlgren, 1950: 128–129, figs 1, 2.</comment></tp:nomenclature-citation><tp:nomenclature-citation><tp:taxon-name>
                  <tp:taxon-name-part taxon-name-part-type="genus" reg="Edwardsianthus">Edwardsianthus</tp:taxon-name-part>
                  <tp:taxon-name-part taxon-name-part-type="species" reg="pudica">pudica</tp:taxon-name-part>
                </tp:taxon-name><comment>: England, 1987: 224–229, fig. 10.</comment></tp:nomenclature-citation></tp:nomenclature-citation-list></tp:nomenclature><tp:treatment-sec sec-type="material" id="SECID0EMSAG"><title>Material examined.</title><p><abbrev xmlns:xlink="http://www.w3.org/1999/xlink" content-type="institution" xlink:title="National Museum of Nature and Science, Tokyo" id="ABBRID0ESSAG" xlink:type="simple">NSMT</abbrev>-Co 1702: histological sections, dissected tissues, and prepared nematocysts, collected by SCUBA diving on 7 November 2015 off Kurasaki seashore, Amami-Oshima Island, Kagoshima, Japan, at ca. 20 m depth, by Takuma Fujii.</p></tp:treatment-sec><tp:treatment-sec sec-type="description" id="SECID0EXSAG"><title>Description.</title><p><bold><italic>External anatomy</italic>.</bold> Size: ca. 120–200 mm in whole length, and ca. 12–15 mm in width in living specimen, and ca. 80–130 mm in length and ca. 8–10 mm in width in preserved specimen (Fig. <xref ref-type="fig" rid="F2">2A</xref>). Column: cylinder-like form, and the proximal part narrower to some extent; consisting of capitulum, scapus, and physa. The distal-most part capitulum, translucent and visible magenta mesenteries within, short, without nemathybomes. Scapus with very thick and easily removed periderm-like cuticle, dark gray color in living and preserved animals, and with tiny, pale white in color, densely scattered nemathybomes (Fig. <xref ref-type="fig" rid="F2">2A</xref>). Tentacles: 20 in number in two cycles, inner tentacle 8 and outer 12, magenta pink or purple in color with brown obscure patches in living animals (Fig. <xref ref-type="fig" rid="F2">2B</xref>; these colors are lost in preserved specimen), without acrospheres. Inner tentacles short, slender, ca. 5–6 mm in length, and outer ones long and slender, 10–14 mm in length in preserved. Mouth: at the center of oral disc, apparently swollen, showing white color in live specimens. <bold><italic>Internal anatomy</italic>.</bold> Mesenterial arrangement: eight perfect mesenteries, all macrocnemes. Four dorsal and ventral directives, and four lateral mesenteries not paired with other macrocnemes. All macrocnemes present along whole length of the body from oral to aboral end and bearing distinct retractor and parietal muscles. Twelve tiny microcnemes, without muscles, confined only in distal-most part. Four microcnemes between dorsal directives and dorso-lateral mesenteries, four between dorso-and ventro-lateral mesenteries, and four between ventro-lateral mesenteries and ventral directives. Retractor muscles: at the mid part of column, strongly developed and diffused (Fig. <xref ref-type="fig" rid="F2">2F</xref>), pennon-like, arranged with ca. 100 muscular processes. Processes except some basal ones simple or slightly branched, and pinnate in some parts. Some processes nearest to body wall extremely well-branched, with secondary and tertiary branches (Fig. <xref ref-type="fig" rid="F2">2F</xref>; England, 1981: fig. 10). Parietal muscles: developed, comparatively distinct, egg-shaped, elongated along mesenteries, with ca. 15–20 simple or slightly branched muscular processes on each side (Fig. <xref ref-type="fig" rid="F2">2E</xref>). Others: existence of siphonoglyph unknown because of the contracted state of the specimen. Each with one tentacle from each endo- or exocoels. Tentacular circular muscle indistinct (Fig. <xref ref-type="fig" rid="F2">2C</xref>), and longitudinal muscle distinct, ectodermal (Fig. <xref ref-type="fig" rid="F2">2D</xref>). Mesoglea thickest in body wall, &gt; 200 μm in thickness in some parts, and comparatively thick in physa and mesenteries, but thinner in parietal muscles and tentacles (Fig. <xref ref-type="fig" rid="F2">2C–E</xref>). Nemathybomes sunk into mesoglea. Marginal sphincter muscle and basilar muscle absent (Fig. <xref ref-type="fig" rid="F2">2G</xref>). Gametogenic tissue not attached to retractor muscles, distinct, but no mature gametocytes observed in our specimen (Fig. <xref ref-type="fig" rid="F2">2F</xref>). <bold><italic>Cnidom</italic>.</bold> Basitrichs, spirocysts, and microbasic <italic>p</italic>-mastigophores. See Fig. <xref ref-type="fig" rid="F3">3A–E</xref> and Table <xref ref-type="table" rid="T4">4</xref> for sizes and distributions of cnidae on this study.</p><table-wrap id="T4" position="float" orientation="portrait"><label>Table 4.</label><caption><p>Cnidoms of the species of <italic><tp:taxon-name><tp:taxon-name-part taxon-name-part-type="genus" reg="Edwardsianthus">Edwardsianthus</tp:taxon-name-part><tp:taxon-name-part taxon-name-part-type="species" reg="pudicus">pudicus</tp:taxon-name-part></tp:taxon-name></italic>, <italic><tp:taxon-name><tp:taxon-name-part taxon-name-part-type="genus" reg="Edwardsianthus">Edwardsianthus</tp:taxon-name-part><tp:taxon-name-part taxon-name-part-type="species" reg="gilbertensis">gilbertensis</tp:taxon-name-part></tp:taxon-name></italic> and <italic><tp:taxon-name><tp:taxon-name-part taxon-name-part-type="genus" reg="Edwardsianthus">Edwardsianthus</tp:taxon-name-part><tp:taxon-name-part taxon-name-part-type="species" reg="carbunculus">carbunculus</tp:taxon-name-part></tp:taxon-name></italic> sp. nov.</p></caption><table id="TID0EHJAI" rules="all"><tbody><tr><td rowspan="1" colspan="2"/><td rowspan="1" colspan="5">
                      <bold>
                        <italic>
                          <tp:taxon-name><tp:taxon-name-part taxon-name-part-type="genus" reg="Edwardsianthus">Edwardsianthus</tp:taxon-name-part><tp:taxon-name-part taxon-name-part-type="species" reg="pudicus">pudicus</tp:taxon-name-part></tp:taxon-name>
                        </italic>
                      </bold>
                    </td><td rowspan="1" colspan="5">
                      <bold>
                        <italic>
                          <tp:taxon-name><tp:taxon-name-part taxon-name-part-type="genus" reg="Edwardsianthus">Edwardsianthus</tp:taxon-name-part><tp:taxon-name-part taxon-name-part-type="species" reg="gilbertensis">gilbertensis</tp:taxon-name-part></tp:taxon-name>
                        </italic>
                      </bold>
                    </td><td rowspan="1" colspan="5">
                      <bold><italic><tp:taxon-name><tp:taxon-name-part taxon-name-part-type="genus" reg="Edwardsianthus">Edwardsianthus</tp:taxon-name-part><tp:taxon-name-part taxon-name-part-type="species" reg="carbunculus">carbunculus</tp:taxon-name-part></tp:taxon-name></italic> sp. n.</bold>
                    </td></tr><tr><td rowspan="2" colspan="2"/><td rowspan="1" colspan="5">
                      <bold><abbrev xmlns:xlink="http://www.w3.org/1999/xlink" content-type="institution" xlink:title="National Museum of Nature and Science, Tokyo" id="ABBRID0ERYAG" xlink:type="simple">NSMT</abbrev>-Co 1702</bold>
                    </td><td rowspan="1" colspan="5">
                      <bold><abbrev xmlns:xlink="http://www.w3.org/1999/xlink" content-type="institution" xlink:title="Coastal Branch of the Natural History Museum and Institute, Chiba" id="ABBRID0E3YAG" xlink:type="simple">CMNH</abbrev>-ZG 06527</bold>
                    </td><td rowspan="1" colspan="5">
                      <bold><abbrev xmlns:xlink="http://www.w3.org/1999/xlink" content-type="institution" xlink:title="Coastal Branch of the Natural History Museum and Institute, Chiba" id="ABBRID0EHZAG" xlink:type="simple">CMNH</abbrev>-ZG 05954</bold>
                    </td></tr><tr><td rowspan="1" colspan="1">Length × Width (µm)</td><td rowspan="1" colspan="1">Mean (µm)</td><td rowspan="1" colspan="1">SD (µm)</td><td rowspan="1" colspan="1">n</td><td rowspan="1" colspan="1">frequency</td><td rowspan="1" colspan="1">Length × Width (µm)</td><td rowspan="1" colspan="1">Mean (µm)</td><td rowspan="1" colspan="1">SD (µm)</td><td rowspan="1" colspan="1">n</td><td rowspan="1" colspan="1">frequency</td><td rowspan="1" colspan="1">Length × Width (µm)</td><td rowspan="1" colspan="1">Mean (µm)</td><td rowspan="1" colspan="1">SD (µm)</td><td rowspan="1" colspan="1">n</td><td rowspan="1" colspan="1">frequency</td></tr><tr><td rowspan="1" colspan="17">Tentacle</td></tr><tr><td rowspan="1" colspan="2">basitrichs</td><td rowspan="1" colspan="1">20.1–34.0 × 2.9–4.2</td><td rowspan="1" colspan="1">27.4 × 3.6</td><td rowspan="1" colspan="1">3.09 × 0.30</td><td rowspan="1" colspan="1">57</td><td rowspan="1" colspan="1">numerous</td><td rowspan="1" colspan="1">13.2–26.4 × 2.8–4.6</td><td rowspan="1" colspan="1">20.5 × 3.6</td><td rowspan="1" colspan="1">3.23 × 0.44</td><td rowspan="1" colspan="1">50</td><td rowspan="1" colspan="1">numerous</td><td rowspan="1" colspan="1">25.9–34.6 × 2.7–4.3</td><td rowspan="1" colspan="1">30.0 × 3.3</td><td rowspan="1" colspan="1">2.05 × 0.29</td><td rowspan="1" colspan="1">94</td><td rowspan="1" colspan="1">numerous</td></tr><tr><td rowspan="1" colspan="2">spirocysts</td><td rowspan="1" colspan="1">11.9–20.1 × 2.2–3.6</td><td rowspan="1" colspan="1">15.1 × 2.9</td><td rowspan="1" colspan="1">1.88 × 0.32</td><td rowspan="1" colspan="1">25</td><td rowspan="1" colspan="1">numerous</td><td rowspan="1" colspan="1">8.5–14.3 × 3.0–4.4</td><td rowspan="1" colspan="1">11.0 × 3.4</td><td rowspan="1" colspan="1">1.43 × 0.35</td><td rowspan="1" colspan="1">12</td><td rowspan="1" colspan="1">few</td><td rowspan="1" colspan="1">11.8–21.0 × 2.5–3.7</td><td rowspan="1" colspan="1">16.6 × 3.1</td><td rowspan="1" colspan="1">1.83 × 0.28</td><td rowspan="1" colspan="1">57</td><td rowspan="1" colspan="1">numerous</td></tr><tr><td rowspan="1" colspan="17">Actinopharynx</td></tr><tr><td rowspan="2" colspan="1">basitrichs</td><td rowspan="1" colspan="1">S</td><td rowspan="1" colspan="1">17.4–24.2 × 1.9–3.0</td><td rowspan="1" colspan="1">20.8 × 2.5</td><td rowspan="1" colspan="1">2.02 × 0.44</td><td rowspan="1" colspan="1">15</td><td rowspan="1" colspan="1">numerous</td><td rowspan="1" colspan="1">16.3–21.1 × 2.4–3.9</td><td rowspan="1" colspan="1">18.4 × 3.1</td><td rowspan="1" colspan="1">1.24 × 0.39</td><td rowspan="1" colspan="1">12</td><td rowspan="1" colspan="1">few</td><td rowspan="1" colspan="1">14.3–16.9 × 3.5–3.9</td><td rowspan="1" colspan="1">16.0 × 3.7</td><td rowspan="1" colspan="1">0.99 × 0.19</td><td rowspan="1" colspan="1">4</td><td rowspan="1" colspan="1">rare</td></tr><tr><td rowspan="1" colspan="1">L</td><td rowspan="1" colspan="1">34.8–42.6 × 3.3–5.4</td><td rowspan="1" colspan="1">38.4 × 4.5</td><td rowspan="1" colspan="1">1.80 × 0.44</td><td rowspan="1" colspan="1">47</td><td rowspan="1" colspan="1">numerous</td><td rowspan="1" colspan="1">26.5–34.3 × 3.0–4.5</td><td rowspan="1" colspan="1">30.8 × 3.7</td><td rowspan="1" colspan="1">1.71 × 0.35</td><td rowspan="1" colspan="1">66</td><td rowspan="1" colspan="1">numerous</td><td rowspan="1" colspan="1">36.1–48.8 × 3.2–5.0</td><td rowspan="1" colspan="1">42.5 × 4.2</td><td rowspan="1" colspan="1">2.85 × 0.40</td><td rowspan="1" colspan="1">76</td><td rowspan="1" colspan="1">numerous</td></tr><tr><td rowspan="1" colspan="2">microbasic <italic>p</italic>-mastigophores</td><td rowspan="1" colspan="1">30.3–35.6 × 6.6–7.1</td><td rowspan="1" colspan="1">33.4 × 6.7</td><td rowspan="1" colspan="1">1.92 × 0.17</td><td rowspan="1" colspan="1">5</td><td rowspan="1" colspan="1">few</td><td rowspan="1" colspan="1">28.9–35.5 × 6.6–8.4</td><td rowspan="1" colspan="1">32.5 × 7.6</td><td rowspan="1" colspan="1">2.71 × 0.78</td><td rowspan="1" colspan="1">3</td><td rowspan="1" colspan="1">rare</td><td rowspan="1" colspan="1">–</td><td rowspan="1" colspan="1">–</td><td rowspan="1" colspan="1">–</td><td rowspan="1" colspan="1">–</td><td rowspan="1" colspan="1">–</td></tr><tr><td rowspan="1" colspan="17">Nemathybome</td></tr><tr><td rowspan="2" colspan="1">basitrichs</td><td rowspan="1" colspan="1">S</td><td rowspan="1" colspan="1">–</td><td rowspan="1" colspan="1">–</td><td rowspan="1" colspan="1">–</td><td rowspan="1" colspan="1">–</td><td rowspan="1" colspan="1">–</td><td rowspan="1" colspan="1">–</td><td rowspan="1" colspan="1">–</td><td rowspan="1" colspan="1">–</td><td rowspan="1" colspan="1">–</td><td rowspan="1" colspan="1">–</td><td rowspan="1" colspan="1">16.6–19.9 × 3.9–4.1</td><td rowspan="1" colspan="1">18.4 × 4.0</td><td rowspan="1" colspan="1">1.35 × 0.08</td><td rowspan="1" colspan="1">4</td><td rowspan="1" colspan="1">rare</td></tr><tr><td rowspan="1" colspan="1">L</td><td rowspan="1" colspan="1">46.8–56.6 × 3.2–5.6</td><td rowspan="1" colspan="1">41.7 × 51.7</td><td rowspan="1" colspan="1">1.95 × 0.43</td><td rowspan="1" colspan="1">44</td><td rowspan="1" colspan="1">numerou</td><td rowspan="1" colspan="1">34.0–45.2 × 3.0–4.8</td><td rowspan="1" colspan="1">39.6 × 3.8</td><td rowspan="1" colspan="1">2.02 × 0.38</td><td rowspan="1" colspan="1">75</td><td rowspan="1" colspan="1">numerous</td><td rowspan="1" colspan="1">46.8–56.6 × 3.2–5.6</td><td rowspan="1" colspan="1">51.7 × 4.3</td><td rowspan="1" colspan="1">2.08 × 0.47</td><td rowspan="1" colspan="1">44</td><td rowspan="1" colspan="1">numerous</td></tr><tr><td rowspan="1" colspan="17">Column</td></tr><tr><td rowspan="1" colspan="2">basitrichs</td><td rowspan="1" colspan="1">15.8–17.5 × 3.4–3.8</td><td rowspan="1" colspan="1">16.8 × 3.7</td><td rowspan="1" colspan="1">0.72 × 0.18</td><td rowspan="1" colspan="1">3</td><td rowspan="1" colspan="1">rare</td><td rowspan="1" colspan="1">9.8–14.4 × 2.8–4.1</td><td rowspan="1" colspan="1">12.0 × 3.3</td><td rowspan="1" colspan="1">1.12 × 0.41</td><td rowspan="1" colspan="1">12</td><td rowspan="1" colspan="1">few</td><td rowspan="1" colspan="1">47.9–53.8 × 3.4–4.8</td><td rowspan="1" colspan="1">50.8 × 4.0</td><td rowspan="1" colspan="1">1.62 × 0.33</td><td rowspan="1" colspan="1">24</td><td rowspan="1" colspan="1">numerous</td></tr><tr><td rowspan="1" colspan="17">Filament</td></tr><tr><td rowspan="2" colspan="1">basitrichs</td><td rowspan="1" colspan="1">S</td><td rowspan="1" colspan="1">25.1–31.7 × 2.4–4.1</td><td rowspan="1" colspan="1">29.0 × 3.3</td><td rowspan="1" colspan="1">1.69 × 0.34</td><td rowspan="1" colspan="1">49</td><td rowspan="1" colspan="1">numerous</td><td rowspan="1" colspan="1">12.9–19.2 × 2.8–4.2</td><td rowspan="1" colspan="1">14.8 × 3.4</td><td rowspan="1" colspan="1">1.32 × 0.33</td><td rowspan="1" colspan="1">61</td><td rowspan="1" colspan="1">numerous</td><td rowspan="1" colspan="1">22.4–32.2 × 3.2–5.0</td><td rowspan="1" colspan="1">28.3 × 4.0</td><td rowspan="1" colspan="1">2.29 × 0.43</td><td rowspan="1" colspan="1">43</td><td rowspan="1" colspan="1">numerous</td></tr><tr><td rowspan="1" colspan="1">L</td><td rowspan="1" colspan="1">29.4–42.7 × 4.2–5.9</td><td rowspan="1" colspan="1">37.3 × 4.9</td><td rowspan="1" colspan="1">3.09 × 0.31</td><td rowspan="1" colspan="1">29</td><td rowspan="1" colspan="1">numerous</td><td rowspan="1" colspan="1">–</td><td rowspan="1" colspan="1">–</td><td rowspan="1" colspan="1">–</td><td rowspan="1" colspan="1">–</td><td rowspan="1" colspan="1">–</td><td rowspan="1" colspan="1">27.6–44.3 × 4.1–5.8</td><td rowspan="1" colspan="1">34.8 × 4.8</td><td rowspan="1" colspan="1">5.87 × 0.51</td><td rowspan="1" colspan="1">11</td><td rowspan="1" colspan="1">few</td></tr><tr><td rowspan="1" colspan="2">microbasic <italic>p</italic>-mastigophores</td><td rowspan="1" colspan="1">29.7–34.1 × 5.2–7.6</td><td rowspan="1" colspan="1">31.6 × 6.2</td><td rowspan="1" colspan="1">1.26 × 0.62</td><td rowspan="1" colspan="1">11</td><td rowspan="1" colspan="1">few</td><td rowspan="1" colspan="1">33.0–38.4 × 8.2–10.9</td><td rowspan="1" colspan="1">36.3 × 9.3</td><td rowspan="1" colspan="1">1.63 × 0.72</td><td rowspan="1" colspan="1">12</td><td rowspan="1" colspan="1">few</td><td rowspan="1" colspan="1">30.1–31.8 × 5.3–5.9</td><td rowspan="1" colspan="1">30.9× 5.6</td><td rowspan="1" colspan="1">0.87 × 0.29</td><td rowspan="1" colspan="1">2</td><td rowspan="1" colspan="1">rare</td></tr></tbody></table></table-wrap><fig id="F2" position="float" orientation="portrait"><object-id xmlns:xlink="http://www.w3.org/1999/xlink" content-type="doi" xlink:type="simple">10.3897/zookeys.1072.69025.figure2</object-id><object-id xmlns:xlink="http://www.w3.org/1999/xlink" content-type="arpha" xlink:type="simple">2B9745EB-2E6F-563B-8BCB-AB7F79CF73AD</object-id><label>Figure 2.</label><caption><p>External and internal morphology of <italic><tp:taxon-name><tp:taxon-name-part taxon-name-part-type="genus" reg="Edwardsianthus">Edwardsianthus</tp:taxon-name-part><tp:taxon-name-part taxon-name-part-type="species" reg="pudicus">pudicus</tp:taxon-name-part></tp:taxon-name></italic> (<abbrev xmlns:xlink="http://www.w3.org/1999/xlink" content-type="institution" xlink:title="National Museum of Nature and Science, Tokyo" id="ABBRID0EMNBG" xlink:type="simple">NSMT</abbrev>-Co 1702) <bold>A</bold> outer view of living specimen <bold>B</bold> oral view of living specimen <bold>C</bold> longitudinal section of tentacle <bold>D</bold> transverse section of tentacle <bold>E</bold> transverse section of parietal muscle <bold>F</bold> transverse section of macrocnemes <bold>G</bold> longitudinal section of physa. Abbreviations: cap, capitulum; fi, filament; me, mesoglea; pa, parietal muscle; ph, physa; rm, retractor muscle; scs, scapus; te, tentacle; tlm, tentacular longitudinal muscle. Scale bars: 5 mm (<bold>A, B</bold>); 1 mm (<bold>C</bold>); 500 µm (<bold>D, F, G</bold>); 100 µm (<bold>E</bold>).</p></caption><graphic xmlns:xlink="http://www.w3.org/1999/xlink" xlink:href="zookeys-1076-151-g002.jpg" position="float" orientation="portrait" xlink:type="simple" id="oo_621137.jpg"><uri content-type="original_file" xlink:type="simple">https://binary.pensoft.net/fig/621137</uri></graphic></fig><fig id="F3" position="float" orientation="portrait"><object-id xmlns:xlink="http://www.w3.org/1999/xlink" content-type="doi" xlink:type="simple">10.3897/zookeys.1072.69025.figure3</object-id><object-id xmlns:xlink="http://www.w3.org/1999/xlink" content-type="arpha" xlink:type="simple">865FEF9A-F63F-5A8E-8300-AD391F1AEB60</object-id><label>Figure 3.</label><caption><p>Cnidae of <italic><tp:taxon-name><tp:taxon-name-part taxon-name-part-type="genus" reg="Edwardsianthus">Edwardsianthus</tp:taxon-name-part></tp:taxon-name></italic> species <bold>A–E</bold><italic><tp:taxon-name><tp:taxon-name-part taxon-name-part-type="genus" reg="Edwardsianthus">E.</tp:taxon-name-part><tp:taxon-name-part taxon-name-part-type="species" reg="pudicus">pudicus</tp:taxon-name-part></tp:taxon-name></italic> (<abbrev xmlns:xlink="http://www.w3.org/1999/xlink" content-type="institution" xlink:title="National Museum of Nature and Science, Tokyo" id="ABBRID0EIPBG" xlink:type="simple">NSMT</abbrev>-Co 1702) <bold>A1</bold> spirocyst in tentacle; <bold>A2</bold> basitrich in tentacle <bold>B1</bold> small basitrich in actinopharynx <bold>B2</bold> large basitrich in actinopharynx <bold>B3</bold> microbasic <italic>p</italic>-mastigophore in actinopharynx <bold>C</bold> basitrich in nemathybome <bold>D</bold> basitrich in column <bold>E1</bold> small basitrich in filament <bold>E2</bold> large basitrich in filament <bold>E3</bold> microbasic <italic>p</italic>- mastigophore in filament <bold>F–J</bold><italic><tp:taxon-name><tp:taxon-name-part taxon-name-part-type="genus" reg="Edwardsianthus">E.</tp:taxon-name-part><tp:taxon-name-part taxon-name-part-type="species" reg="gilbertensis">gilbertensis</tp:taxon-name-part></tp:taxon-name></italic> (<abbrev xmlns:xlink="http://www.w3.org/1999/xlink" content-type="institution" xlink:title="Coastal Branch of the Natural History Museum and Institute, Chiba" id="ABBRID0ESQBG" xlink:type="simple">CMNH</abbrev>-ZG 06527) <bold>F1</bold> spirocyst in tentacle <bold>F2</bold> basitrich in tentacle <bold>G1</bold> small basitrich in actinopharynx <bold>G2</bold> large basitrich in actinopharynx <bold>G3</bold> microbasic <italic>p</italic>-mastigophore in actinopharynx <bold>H</bold> basitrich in nemathybome <bold>I</bold> basitrich in nemathybome <bold>J1</bold> basitrich in filament <bold>J2</bold> microbasic <italic>p</italic>- mastigophore in filament <bold>K–O</bold><italic><tp:taxon-name><tp:taxon-name-part taxon-name-part-type="genus" reg="Edwardsianthus">E.</tp:taxon-name-part><tp:taxon-name-part taxon-name-part-type="species" reg="carbunculus">carbunculus</tp:taxon-name-part></tp:taxon-name></italic> sp. nov. (<abbrev xmlns:xlink="http://www.w3.org/1999/xlink" content-type="institution" xlink:title="Coastal Branch of the Natural History Museum and Institute, Chiba" id="ABBRID0E1RBG" xlink:type="simple">CMNH</abbrev>-ZG 05954) <bold>K1</bold> spirocyst in tentacle <bold>K2</bold> basitrich in tentacle <bold>L1</bold> small basitrich in actinopharynx <bold>L2</bold> large basitrich in actinopharynx <bold>M1</bold> small basitrich in nemathybome <bold>M2</bold> large basitrich in nemathybome <bold>N</bold> basitrich in column <bold>O1</bold> small basitrich in filament <bold>O2</bold> large basitrich in filament <bold>O3</bold> microbasic <italic>p</italic>-mastigophore in filament.</p></caption><graphic xmlns:xlink="http://www.w3.org/1999/xlink" xlink:href="zookeys-1076-151-g003.jpg" position="float" orientation="portrait" xlink:type="simple" id="oo_621138.jpg"><uri content-type="original_file" xlink:type="simple">https://binary.pensoft.net/fig/621138</uri></graphic></fig></tp:treatment-sec><tp:treatment-sec sec-type="Derivation of Japanese name" id="SECID0E1SBG"><title>Derivation of Japanese name.</title><p>see the derivation of genus name.</p></tp:treatment-sec><tp:treatment-sec sec-type="remarks" id="SECID0E6SBG"><title>Remarks.</title><p>This specimen from Amami Oshima Island resembled the features of <italic><tp:taxon-name><tp:taxon-name-part taxon-name-part-type="genus" reg="Edwardsianthus">Edwardsianthus</tp:taxon-name-part><tp:taxon-name-part taxon-name-part-type="species" reg="pudicus">pudicus</tp:taxon-name-part></tp:taxon-name></italic> as stated by <xref ref-type="bibr" rid="B14">England (1987)</xref>; he redescribed this species as <italic><tp:taxon-name><tp:taxon-name-part taxon-name-part-type="genus" reg="Edwardsianthus">Edwardsianthus</tp:taxon-name-part><tp:taxon-name-part taxon-name-part-type="species" reg="pudica">pudica</tp:taxon-name-part></tp:taxon-name></italic> (Klunzinger, 1877), but the appropriate name is <italic><tp:taxon-name><tp:taxon-name-part taxon-name-part-type="genus" reg="Edwardsianthus">Edwardsianthus</tp:taxon-name-part><tp:taxon-name-part taxon-name-part-type="species" reg="pudicus">pudicus</tp:taxon-name-part></tp:taxon-name></italic> following nomenclatural rules (ICZN 31.2 and 34.2; <xref ref-type="bibr" rid="B35">Ride et al., 1999</xref>), as in WoRMS (Daly &amp; Fautin, 2021). <xref ref-type="bibr" rid="B14">England (1987)</xref> redescribed <italic><tp:taxon-name><tp:taxon-name-part taxon-name-part-type="genus" reg="Edwardsianthus">E.</tp:taxon-name-part><tp:taxon-name-part taxon-name-part-type="species" reg="pudicus">pudicus</tp:taxon-name-part></tp:taxon-name></italic> in detail and designated this species as the type of <italic><tp:taxon-name><tp:taxon-name-part taxon-name-part-type="genus" reg="Edwardsianthus">Edwardsianthus</tp:taxon-name-part></tp:taxon-name></italic> England, 1987. <xref ref-type="bibr" rid="B14">England (1987)</xref> mentioned that <italic><tp:taxon-name><tp:taxon-name-part taxon-name-part-type="genus" reg="Edwardsianthus">E.</tp:taxon-name-part><tp:taxon-name-part taxon-name-part-type="species" reg="pudicus">pudicus</tp:taxon-name-part></tp:taxon-name></italic> had a large body, reaching 200 mm in length and 15 mm in width, a thick walled scapus with easily stripped periderm, scattered small nemathybomes, long slender tapered tentacles, swelled mouth, extremely developed and diffused retractor muscles composed of 70–90 muscular processes, well-developed parietal muscle with 20–30 simple or slightly branched processes, and dioecious gametogenic tissue. These features almost completely correspond to the specimen obtained in this study. The tentacles being translucent purple or magenta-pink in color (England, 1987) were also similar to the tentacles and capitulum of our specimen. Moreover, <italic><tp:taxon-name><tp:taxon-name-part taxon-name-part-type="genus" reg="Edwardsianthus">E.</tp:taxon-name-part><tp:taxon-name-part taxon-name-part-type="species" reg="pudicus">pudicus</tp:taxon-name-part></tp:taxon-name></italic> inhabits a broad area of the Indo-Pacific region (Fautin, 2013; Daly &amp; Fautin, 2021), so it is not unexpected to find this species in Japanese waters.</p></tp:treatment-sec><ref-list><ref id="B14"><mixed-citation xmlns:xlink="http://www.w3.org/1999/xlink" xlink:type="simple"><person-group><name name-style="western"><surname>England</surname><given-names>KW</given-names></name></person-group> (<year>1987</year>) <article-title>Certain <tp:taxon-name><tp:taxon-name-part taxon-name-part-type="order">Actiniaria</tp:taxon-name-part></tp:taxon-name> (<tp:taxon-name><tp:taxon-name-part taxon-name-part-type="phylum">Cnidaria</tp:taxon-name-part></tp:taxon-name>, <tp:taxon-name><tp:taxon-name-part taxon-name-part-type="class">Anthozoa</tp:taxon-name-part></tp:taxon-name>) from the Red Sea and tropical Indo-Pacific Ocean.</article-title><source>Bulletin of the British Museum (Natural History)</source><volume>53</volume>: <fpage>205</fpage>–<lpage>292</lpage>.</mixed-citation></ref><ref id="B35"><mixed-citation xmlns:xlink="http://www.w3.org/1999/xlink" xlink:type="simple"><person-group><name name-style="western"><surname>Ride</surname><given-names>WH</given-names></name><name name-style="western"><surname>Cogger</surname><given-names>G</given-names></name><name name-style="western"><surname>Dupuis</surname><given-names>C</given-names></name><name name-style="western"><surname>Kraus</surname><given-names>O</given-names></name><name name-style="western"><surname>Minelli</surname><given-names>A</given-names></name><name name-style="western"><surname>Thompson</surname><given-names>FC</given-names></name><name name-style="western"><surname>Tubbs</surname><given-names>PK</given-names></name></person-group> (<year>1999</year>) <source>International Code of Zoological Nomenclature.</source><publisher-name>London</publisher-name>, <publisher-loc>4th ed.</publisher-loc>, <size units="page">305 pp</size>. <ext-link xlink:type="simple" ext-link-type="uri" xlink:href="https://www.iczn.org/the-code/the-international-code-of-zoological-nomenclature/the-code-online/">https://www.iczn.org/the-code/the-international-code-of-zoological-nomenclature/the-code-online/</ext-link></mixed-citation></ref></ref-list></tp:taxon-treatment>
