# Supplementary material for: ﻿Gems of the southern Japanese seas – four new species of Edwardsianthus (Anthozoa, Actiniaria, Edwardsiidae) with redescriptions of two species
Source: Zookeys. 2021 Dec 10;1076:151–82. doi: 10.3897/zookeys.1076.69025 (PMC8683394; doi:10.3897/zookeys.1076.69025)
Supplement: XML Treatment for Edwardsianthus carbunculus [file zookeys.1076.69025-treatment4.xml]

<!DOCTYPE tp:taxon-treatment
  PUBLIC "-//TaxonX//DTD Taxonomic Treatment Publishing DTD v0 20100105//EN" "tax-treatment-NSO.dtd">
<tp:taxon-treatment xmlns:tp="http://www.plazi.org/taxpub"><tp:treatment-meta><kwd-group><label>Taxon classification</label><kwd>
                <named-content content-type="kingdom">Animalia</named-content>
              </kwd><kwd>
                <named-content content-type="order">Actiniaria</named-content>
              </kwd><kwd>
                <named-content content-type="family">Edwardsiidae</named-content>
              </kwd></kwd-group><mixed-citation publication-type="journal"><person-group><name><surname>Izumi</surname><given-names>Takato</given-names></name><name><surname>Fujii</surname><given-names>Takuma</given-names></name></person-group><article-title>﻿Gems of the southern Japanese seas – four new species of <italic><tp:taxon-name><tp:taxon-name-part taxon-name-part-type="genus" reg="Edwardsianthus">Edwardsianthus</tp:taxon-name-part></tp:taxon-name></italic> (<tp:taxon-name><tp:taxon-name-part taxon-name-part-type="class">Anthozoa</tp:taxon-name-part></tp:taxon-name>, <tp:taxon-name><tp:taxon-name-part taxon-name-part-type="order">Actiniaria</tp:taxon-name-part></tp:taxon-name>, <tp:taxon-name><tp:taxon-name-part taxon-name-part-type="family">Edwardsiidae</tp:taxon-name-part></tp:taxon-name>) with redescriptions of two species</article-title><source>Zookeys</source><day>10</day><month>12</month><year>2021</year><volume>1076</volume><fpage>151</fpage><lpage>182</lpage><pub-id pub-id-type="doi">10.3897/zookeys.1076.69025</pub-id></mixed-citation></tp:treatment-meta><tp:nomenclature><label>﻿</label><tp:taxon-name>
              <object-id xmlns:xlink="http://www.w3.org/1999/xlink" content-type="arpha" xlink:type="simple">EA704A69-959E-541C-9C0F-1550DE68CC12</object-id>
              <tp:taxon-name-part taxon-name-part-type="genus" reg="Edwardsianthus">Edwardsianthus</tp:taxon-name-part>
              <tp:taxon-name-part taxon-name-part-type="species" reg="carbunculus">carbunculus</tp:taxon-name-part>
              <object-id xmlns:xlink="http://www.w3.org/1999/xlink" content-type="zoobank" xlink:type="simple">http://zoobank.org/8AA70F27-89FB-447A-8758-73C0928F8F0E</object-id>
            </tp:taxon-name><tp:taxon-status xmlns:xlink="http://www.w3.org/1999/xlink" xlink:type="simple">sp. nov.</tp:taxon-status><xref ref-type="fig" rid="F3">Japanese name: rubi-mushimodoki-ginchaku Figs 3K–O</xref><xref ref-type="fig" rid="F5">, 5</xref><xref ref-type="table" rid="T4">; Table 4</xref></tp:nomenclature><tp:treatment-sec sec-type="material" id="SECID0ETBAI"><title>Material examined.</title><p><bold><italic>Holotype</italic></bold>. <abbrev xmlns:xlink="http://www.w3.org/1999/xlink" content-type="institution" xlink:title="Coastal Branch of the Natural History Museum and Institute, Chiba" id="ABBRID0E5BAI" xlink:type="simple">CMNH</abbrev>-ZG 05954, histological sections, tissues in paraffin, and prepared nematocysts, collected by SCUBA diving on 10 July 2013, Nishidomari (in front of Kuroshio Biological Institute), Kochi Pref., Japan, 5 m depth, by Kensuke Yanagi.</p></tp:treatment-sec><tp:treatment-sec sec-type="description" id="SECID0EDCAI"><title>Description.</title><p><bold><italic>External anatomy</italic>.</bold> Size: preserved specimen ca. 60 mm in whole length, and 10–15 mm in width (but distal side strongly contracted and aboral side torn off during sampling, so body length estimated &gt; 100 mm when living), with cylinder-like form, and the proximal side a little narrower. Column: consisting of capitulum and scapus. The distal-most part of capitulum, transparent and visible scarlet color inside, short, without nemathybomes. Scapus with very thick periderm-like cuticle, dark brown in color in living specimen (Fig. <xref ref-type="fig" rid="F5">5B</xref>; this color lost in preserved specimen), and with tiny, pale white in color, densely scattered nemathybomes (Fig. <xref ref-type="fig" rid="F5">5A</xref>). Tentacles: 20 in number in two cycles: inner tentacles five and outer 15, vivid scarlet in color (Fig. <xref ref-type="fig" rid="F5">5B</xref>), without acrospheres. Inner tentacles short, blunt, ca. 6 mm in length, and outer ones long, slender, with sparse white spots on surface, 15–20 mm in length in the living specimen. Mouth: at the center of oral disc apparently swollen in living animal (Fig. <xref ref-type="fig" rid="F5">5B</xref>). <bold><italic>Internal anatomy</italic>.</bold> Mesenterial arrangement: eight perfect mesenteries, all macrocnemes. Four dorsal and ventral directives, and four lateral mesenteries not paired with other macrocnemes, arranged in normal <italic><tp:taxon-name><tp:taxon-name-part taxon-name-part-type="genus" reg="Edwardsia">Edwardsia</tp:taxon-name-part></tp:taxon-name></italic> pattern (Fig. <xref ref-type="fig" rid="F5">5C, D</xref>). All macrocnemes are present along the whole body length from oral to aboral end and bear distinct retractor and parietal muscles. Twelve tiny microcnemes, without muscles, only confined to distal-most part. Four microcnemes between dorsal directives and dorso-lateral mesenteries, four between dorso-and ventro-lateral mesenteries, and four between ventro-lateral mesenteries and ventral directives. Retractor muscles: at the mid part of column, strongly developed and diffused (Fig. <xref ref-type="fig" rid="F5">5E</xref>), pennon-like, arranged with 60–90 muscular processes, simple or slightly branched, and pinnated in some parts. Some processes nearest to body wall extremely well-branched, into secondary and thirdly branches (Fig. <xref ref-type="fig" rid="F5">5E</xref>). Parietal muscles: not so well developed, apparently elongated to direction of mesenteries, with ca. 20–30 simple to muscular processes in each side (Fig. <xref ref-type="fig" rid="F5">5E</xref>). Others: each with one tentacle from each endo- or exocoels. Existence of siphonoglyph unknown because of contracted state of specimen. Tentacular circular muscle indistinct, and longitudinal muscle distinct, ectodermal. Mesoglea thickest in body wall, &gt; 200 μm in thickness in some parts (Fig. <xref ref-type="fig" rid="F5">5C, D</xref>), and comparatively thick in tentacles and mesenteries (nearby retractor), but thinner in parietal muscles (Fig. <xref ref-type="fig" rid="F5">5E</xref>). Nemathybomes protruding from mesoglea (Fig. <xref ref-type="fig" rid="F5">5G</xref>). Marginal sphincter muscle and basilar muscle absent. Gametogenic tissue apart from retractor muscles, distinct, with dense immature testes (Fig. <xref ref-type="fig" rid="F5">5F</xref>). <bold><italic>Cnidom</italic>.</bold> Basitrichs, spirocysts, and microbasic <italic>p</italic>-mastigophores. See Fig. <xref ref-type="fig" rid="F3">3K–O</xref> and Table <xref ref-type="table" rid="T4">4</xref> for sizes and distributions of cnidae.</p><fig id="F5" position="float" orientation="portrait"><object-id xmlns:xlink="http://www.w3.org/1999/xlink" content-type="doi" xlink:type="simple">10.3897/zookeys.1072.69025.figure5</object-id><object-id xmlns:xlink="http://www.w3.org/1999/xlink" content-type="arpha" xlink:type="simple">17C69A8E-E697-5956-9562-26F0278C36B7</object-id><label>Figure 5.</label><caption><p>External and internal morphology of <italic><tp:taxon-name><tp:taxon-name-part taxon-name-part-type="genus" reg="Edwardsianthus">Edwardsianthus</tp:taxon-name-part><tp:taxon-name-part taxon-name-part-type="species" reg="carbunculus">carbunculus</tp:taxon-name-part></tp:taxon-name></italic> sp. nov. (<abbrev xmlns:xlink="http://www.w3.org/1999/xlink" content-type="institution" xlink:title="Coastal Branch of the Natural History Museum and Institute, Chiba" id="ABBRID0EKFAI" xlink:type="simple">CMNH</abbrev>-ZG 05954) <bold>A</bold> outer view of preserved specimen (aboral end is damaged) <bold>B</bold> oral view of living specimen in the habitat (photograph Kensuke Yanagi) <bold>C</bold> transverse section of column in upper part <bold>D</bold> transverse section of lower column in lower part <bold>E</bold> transverse section of the macrocneme <bold>F</bold> transverse section of testis <bold>G</bold> transverse section of nemathybomes. Abbreviations: a, actinopharynx; cap, capitulum; fi, filament; me, mesoglea; ne, nemathybomes; pa, parietal muscle; rm, retractor muscle; scs, scapus; te, tentacle. Scale bars: 5 mm (<bold>A, B</bold>); 500 µm (<bold>C–F</bold>); 100 µm (<bold>G</bold>). Picture B taken by Kensuke Yanagi.</p></caption><graphic xmlns:xlink="http://www.w3.org/1999/xlink" xlink:href="zookeys-1076-151-g005.jpg" position="float" orientation="portrait" xlink:type="simple" id="oo_621140.jpg"><uri content-type="original_file" xlink:type="simple">https://binary.pensoft.net/fig/621140</uri></graphic></fig></tp:treatment-sec><tp:treatment-sec sec-type="etymology" id="SECID0EIGAI"><title>Etymology.</title><p>The species epithet refers to ruby, a kind of gemstone, and is named so after the scarlet, vivid red, color of its tentacles. Derivation of the Japanese name is the same as that of the Latin species name.</p></tp:treatment-sec><tp:treatment-sec sec-type="remarks" id="SECID0ENGAI"><title>Remarks.</title><p>This species can be distinguished from <italic><tp:taxon-name><tp:taxon-name-part taxon-name-part-type="genus" reg="Edwardsianthus">Edwardsianthus</tp:taxon-name-part></tp:taxon-name></italic> not only by the scarlet tentacles, the most characteristic feature of this species, and their arrangement, but also by the species’ cnidom: <italic><tp:taxon-name><tp:taxon-name-part taxon-name-part-type="genus" reg="Edwardsianthus">E.</tp:taxon-name-part><tp:taxon-name-part taxon-name-part-type="species" reg="carbunculus">carbunculus</tp:taxon-name-part></tp:taxon-name></italic> can be distinguished from <italic><tp:taxon-name><tp:taxon-name-part taxon-name-part-type="genus" reg="Edwardsianthus">E.</tp:taxon-name-part><tp:taxon-name-part taxon-name-part-type="species" reg="gilbertensis">gilbertensis</tp:taxon-name-part></tp:taxon-name></italic> and <italic><tp:taxon-name><tp:taxon-name-part taxon-name-part-type="genus" reg="Edwardsianthus">E.</tp:taxon-name-part><tp:taxon-name-part taxon-name-part-type="species" reg="pudicus">pudicus</tp:taxon-name-part></tp:taxon-name></italic> by having two types of basitrichs in its nemathybomes (Table <xref ref-type="table" rid="T4">4</xref>), and from the other three new species by containing only one type of basitrich in its filaments (Tables <xref ref-type="table" rid="T4">4</xref>, <xref ref-type="table" rid="T5">5</xref>). In the phylogenetic tree (Fig. <xref ref-type="fig" rid="F10">10</xref>), <italic><tp:taxon-name><tp:taxon-name-part taxon-name-part-type="genus" reg="Edwardsianthus">E.</tp:taxon-name-part><tp:taxon-name-part taxon-name-part-type="species" reg="carbunculus">carbunculus</tp:taxon-name-part></tp:taxon-name></italic> sp. nov. is closely related to <italic><tp:taxon-name><tp:taxon-name-part taxon-name-part-type="genus" reg="Edwardsianthus">E.</tp:taxon-name-part><tp:taxon-name-part taxon-name-part-type="species" reg="pudicus">pudicus</tp:taxon-name-part></tp:taxon-name></italic>, but there are differences in their morphology as described above and in the separation of their localities: <italic><tp:taxon-name><tp:taxon-name-part taxon-name-part-type="genus" reg="Edwardsianthus">E.</tp:taxon-name-part><tp:taxon-name-part taxon-name-part-type="species" reg="pudicus">pudicus</tp:taxon-name-part></tp:taxon-name></italic> inhabits tropical and subtropical waters while <italic><tp:taxon-name><tp:taxon-name-part taxon-name-part-type="genus" reg="Edwardsianthus">E.</tp:taxon-name-part><tp:taxon-name-part taxon-name-part-type="species" reg="carbunculus">carbunculus</tp:taxon-name-part></tp:taxon-name></italic> were only lives in temperate seas. Therefore, we concluded that this sea anemone is a new species. The genus <italic><tp:taxon-name><tp:taxon-name-part taxon-name-part-type="genus" reg="Edwardsianthus">Edwardsianthus</tp:taxon-name-part></tp:taxon-name></italic> is also traditionally characterized by nemathybomes containing only one type of nematocysts, but this definition needs revision because this species has two types of nematocysts in nemathybomes (Fig. <xref ref-type="fig" rid="F3">3M</xref>, Table <xref ref-type="table" rid="T4">4</xref>; compare with the remarks given for the genus <italic><tp:taxon-name><tp:taxon-name-part taxon-name-part-type="genus" reg="Edwardsianthus">Edwardsianthus</tp:taxon-name-part></tp:taxon-name></italic>).</p><table-wrap id="T5" position="float" orientation="portrait"><label>Table 5.</label><caption><p>Cnidoms of the species of <italic><tp:taxon-name><tp:taxon-name-part taxon-name-part-type="genus" reg="Edwardsianthus">Edwardsianthus</tp:taxon-name-part><tp:taxon-name-part taxon-name-part-type="species" reg="sapphirus">sapphirus</tp:taxon-name-part></tp:taxon-name></italic> sp. nov., <italic><tp:taxon-name><tp:taxon-name-part taxon-name-part-type="genus" reg="Edwardsianthus">Edwardsianthus</tp:taxon-name-part><tp:taxon-name-part taxon-name-part-type="species" reg="smaragdus">smaragdus</tp:taxon-name-part></tp:taxon-name></italic> sp. nov., and <italic><tp:taxon-name><tp:taxon-name-part taxon-name-part-type="genus" reg="Edwardsianthus">Edwardsianthus</tp:taxon-name-part><tp:taxon-name-part taxon-name-part-type="species" reg="amethystus">amethystus</tp:taxon-name-part></tp:taxon-name></italic> sp. nov.</p></caption><table id="TID0EMNBI" rules="all"><tbody><tr><td rowspan="3" colspan="2"/><td rowspan="1" colspan="5">
                      <bold><italic><tp:taxon-name><tp:taxon-name-part taxon-name-part-type="genus" reg="Edwardsianthus">Edwardsianthus</tp:taxon-name-part><tp:taxon-name-part taxon-name-part-type="species" reg="sapphirus">sapphirus</tp:taxon-name-part></tp:taxon-name></italic> sp. nov.</bold>
                    </td><td rowspan="1" colspan="5">
                      <bold><italic><tp:taxon-name><tp:taxon-name-part taxon-name-part-type="genus" reg="Edwardsianthus">Edwardsianthus</tp:taxon-name-part><tp:taxon-name-part taxon-name-part-type="species" reg="smaragdus">smaragdus</tp:taxon-name-part></tp:taxon-name></italic> sp. nov.</bold>
                    </td><td rowspan="1" colspan="5">
                      <bold><italic><tp:taxon-name><tp:taxon-name-part taxon-name-part-type="genus" reg="Edwardsianthus">Edwardsianthus</tp:taxon-name-part><tp:taxon-name-part taxon-name-part-type="species" reg="amethystus">amethystus</tp:taxon-name-part></tp:taxon-name></italic> sp. nov.</bold>
                    </td></tr><tr><td rowspan="1" colspan="5"><abbrev xmlns:xlink="http://www.w3.org/1999/xlink" content-type="institution" xlink:title="Coastal Branch of the Natural History Museum and Institute, Chiba" id="ABBRID0E1NAI" xlink:type="simple">CMNH</abbrev>-ZG 09761</td><td rowspan="1" colspan="5"><abbrev xmlns:xlink="http://www.w3.org/1999/xlink" content-type="institution" xlink:title="Coastal Branch of the Natural History Museum and Institute, Chiba" id="ABBRID0EDOAI" xlink:type="simple">CMNH</abbrev>-ZG 09762</td><td rowspan="1" colspan="5"><abbrev xmlns:xlink="http://www.w3.org/1999/xlink" content-type="institution" xlink:title="Coastal Branch of the Natural History Museum and Institute, Chiba" id="ABBRID0EMOAI" xlink:type="simple">CMNH</abbrev>-ZG 09763</td></tr><tr><td rowspan="1" colspan="1">Length × Width (µm)</td><td rowspan="1" colspan="1">Mean (µm)</td><td rowspan="1" colspan="1">SD (µm)</td><td rowspan="1" colspan="1">n</td><td rowspan="1" colspan="1">frequency</td><td rowspan="1" colspan="1">Length × Width (µm)</td><td rowspan="1" colspan="1">Mean (µm)</td><td rowspan="1" colspan="1">SD (µm)</td><td rowspan="1" colspan="1">n</td><td rowspan="1" colspan="1">frequency</td><td rowspan="1" colspan="1">Length × Width (µm)</td><td rowspan="1" colspan="1">Mean (µm)</td><td rowspan="1" colspan="1">SD (µm)</td><td rowspan="1" colspan="1">n</td><td rowspan="1" colspan="1">frequency</td></tr><tr><td rowspan="1" colspan="17">Tentacle</td></tr><tr><td rowspan="1" colspan="2">basitrichs</td><td rowspan="1" colspan="1">27.5–37.3 × 3.0–4.8</td><td rowspan="1" colspan="1">33.1 × 3.9</td><td rowspan="1" colspan="1">2.27 × 0.40</td><td rowspan="1" colspan="1">55</td><td rowspan="1" colspan="1">numerous</td><td rowspan="1" colspan="1">25.4–40.3 × 3.0–4.7</td><td rowspan="1" colspan="1">30.4 × 3.8</td><td rowspan="1" colspan="1">2.72 × 0.41</td><td rowspan="1" colspan="1">67</td><td rowspan="1" colspan="1">numerous</td><td rowspan="1" colspan="1">17.0–32.6 × 2.7–4.3</td><td rowspan="1" colspan="1">27.7 × 3.6</td><td rowspan="1" colspan="1">3.15 × 0.38</td><td rowspan="1" colspan="1">55</td><td rowspan="1" colspan="1">numerous</td></tr><tr><td rowspan="1" colspan="2">spirocysts</td><td rowspan="1" colspan="1">14.9–23.6 × 2.8–4.9</td><td rowspan="1" colspan="1">19.1 × 3.9</td><td rowspan="1" colspan="1">1.78 × 0.46</td><td rowspan="1" colspan="1">64</td><td rowspan="1" colspan="1">numerous</td><td rowspan="1" colspan="1">12.1–21.7 × 2.5–5.1</td><td rowspan="1" colspan="1">18.0 × 3.8</td><td rowspan="1" colspan="1">2.07 × 0.49</td><td rowspan="1" colspan="1">61</td><td rowspan="1" colspan="1">numerous</td><td rowspan="1" colspan="1">14.6–24.1 × 3.0–4.9</td><td rowspan="1" colspan="1">20.6 × 4.0</td><td rowspan="1" colspan="1">1.96 × 0.37</td><td rowspan="1" colspan="1">53</td><td rowspan="1" colspan="1">numerous</td></tr><tr><td rowspan="1" colspan="17">Actinopharynx</td></tr><tr><td rowspan="2" colspan="1">basitrichs</td><td rowspan="1" colspan="1">S</td><td rowspan="1" colspan="1">20.2–25.9 × 2.3–3.6</td><td rowspan="1" colspan="1">22.1 × 3.1</td><td rowspan="1" colspan="1">1.49 × 0.40</td><td rowspan="1" colspan="1">13</td><td rowspan="1" colspan="1">few</td><td rowspan="1" colspan="1">20.5–23.6 × 2.5–3.0</td><td rowspan="1" colspan="1">22.2 × 2.7</td><td rowspan="1" colspan="1">1.03 × 0.20</td><td rowspan="1" colspan="1">6</td><td rowspan="1" colspan="1">few</td><td rowspan="1" colspan="1">12.3–18.2 × 2.7–4.7</td><td rowspan="1" colspan="1">14.2 × 3.7</td><td rowspan="1" colspan="1">1.18 × 0.48</td><td rowspan="1" colspan="1">48</td><td rowspan="1" colspan="1">numerous</td></tr><tr><td rowspan="1" colspan="1">L</td><td rowspan="1" colspan="1">34.1–44.1 × 3.6–5.6</td><td rowspan="1" colspan="1">39.1 × 4.7</td><td rowspan="1" colspan="1">2.24 × 0.42</td><td rowspan="1" colspan="1">44</td><td rowspan="1" colspan="1">numerous</td><td rowspan="1" colspan="1">34.9–47.7 × 3.5–5.9</td><td rowspan="1" colspan="1">40.0 × 4.5</td><td rowspan="1" colspan="1">2.46 × 0.44</td><td rowspan="1" colspan="1">71</td><td rowspan="1" colspan="1">numerous</td><td rowspan="1" colspan="1">28.9–49.1 × 3.8–4.7</td><td rowspan="1" colspan="1">38.6 × 4.1</td><td rowspan="1" colspan="1">9.60 × 0.34</td><td rowspan="1" colspan="1">4</td><td rowspan="1" colspan="1">rare</td></tr><tr><td rowspan="1" colspan="2">microbasic <italic>p</italic>-mastigophores</td><td rowspan="1" colspan="1">–</td><td rowspan="1" colspan="1">–</td><td rowspan="1" colspan="1">–</td><td rowspan="1" colspan="1">–</td><td rowspan="1" colspan="1">–</td><td rowspan="1" colspan="1">35.1–42.0 × 7.2–8.5</td><td rowspan="1" colspan="1">38.3 × 7.8</td><td rowspan="1" colspan="1">2.73 × 0.49</td><td rowspan="1" colspan="1">5</td><td rowspan="1" colspan="1">few</td><td rowspan="1" colspan="1">–</td><td rowspan="1" colspan="1">–</td><td rowspan="1" colspan="1">–</td><td rowspan="1" colspan="1">–</td><td rowspan="1" colspan="1">–</td></tr><tr><td rowspan="1" colspan="12">Nemathybome</td><td rowspan="3" colspan="5">(No nematocyst was observed)</td></tr><tr><td rowspan="2" colspan="1">basitrichs</td><td rowspan="1" colspan="1">S</td><td rowspan="1" colspan="1">16.9–20.5 × 3.2–3.9</td><td rowspan="1" colspan="1">18.5 × 3.4</td><td rowspan="1" colspan="1">1.05 × 0.22</td><td rowspan="1" colspan="1">8</td><td rowspan="1" colspan="1">few</td><td rowspan="1" colspan="1">16.5–17.1 × 3.0–3.7</td><td rowspan="1" colspan="1">16.8 × 3.3</td><td rowspan="1" colspan="1">0.31 × 0.35</td><td rowspan="1" colspan="1">2</td><td rowspan="1" colspan="1">rare</td></tr><tr><td rowspan="1" colspan="1">L</td><td rowspan="1" colspan="1">39.8–75.2 × 2.8–4.9</td><td rowspan="1" colspan="1">56.0 × 3.7</td><td rowspan="1" colspan="1">4.98 × 0.47</td><td rowspan="1" colspan="1">43</td><td rowspan="1" colspan="1">numerous</td><td rowspan="1" colspan="1">48.7–61.6 × 3.0–4.7</td><td rowspan="1" colspan="1">54.4 × 3.8</td><td rowspan="1" colspan="1">2.75 × 0.41</td><td rowspan="1" colspan="1">59</td><td rowspan="1" colspan="1">numerous</td></tr><tr><td rowspan="1" colspan="17">Filament</td></tr><tr><td rowspan="2" colspan="1">basitrichs</td><td rowspan="1" colspan="1">S</td><td rowspan="1" colspan="1">25.2–29.8 × 2.6–3.9</td><td rowspan="1" colspan="1">27.1 × 3.4</td><td rowspan="1" colspan="1">1.71 × 0.48</td><td rowspan="1" colspan="1">4</td><td rowspan="1" colspan="1">few</td><td rowspan="1" colspan="1">18.6–32.2 × 2.5–4.1</td><td rowspan="1" colspan="1">28.2 × 3.1</td><td rowspan="1" colspan="1">2.23 × 0.33</td><td rowspan="1" colspan="1">61</td><td rowspan="1" colspan="1">numerous</td><td rowspan="1" colspan="1">12.6–17.3 × 2.9–4.8</td><td rowspan="1" colspan="1">15.2 × 3.6</td><td rowspan="1" colspan="1">1.15 × 0.45</td><td rowspan="1" colspan="1">42</td><td rowspan="1" colspan="1">numerous</td></tr><tr><td rowspan="1" colspan="1">L</td><td rowspan="1" colspan="1">38.4–50.5 × 4.3–6.2</td><td rowspan="1" colspan="1">44.6 × 5.1</td><td rowspan="1" colspan="1">2.97 × 0.41</td><td rowspan="1" colspan="1">54</td><td rowspan="1" colspan="1">numerous</td><td rowspan="1" colspan="1">39.3–52.0 × 4.6–7.1</td><td rowspan="1" colspan="1">46.1 × 5.8</td><td rowspan="1" colspan="1">2.77 × 0.51</td><td rowspan="1" colspan="1">45</td><td rowspan="1" colspan="1">numerous</td><td rowspan="1" colspan="1">27.4–46.3 × 3.6–5.2</td><td rowspan="1" colspan="1">36.7 × 4.3</td><td rowspan="1" colspan="1">5.98 × 0.41</td><td rowspan="1" colspan="1">23</td><td rowspan="1" colspan="1">numerous</td></tr><tr><td rowspan="1" colspan="2">spirocysts</td><td rowspan="1" colspan="1">–</td><td rowspan="1" colspan="1">–</td><td rowspan="1" colspan="1">–</td><td rowspan="1" colspan="1">–</td><td rowspan="1" colspan="1">–</td><td rowspan="1" colspan="1">15.6–18.2 × 3.0–4.2</td><td rowspan="1" colspan="1">16.9 × 3.7</td><td rowspan="1" colspan="1">1.31 × 0.57</td><td rowspan="1" colspan="1">2</td><td rowspan="1" colspan="1">rare</td><td rowspan="1" colspan="1">13.3–23.6 × 3.2–6.1</td><td rowspan="1" colspan="1">19.5 × 4.8</td><td rowspan="1" colspan="1">2.14 × 0.57</td><td rowspan="1" colspan="1">27</td><td rowspan="1" colspan="1">numerous</td></tr><tr><td rowspan="1" colspan="2">microbasic <italic>p</italic>-mastigophores</td><td rowspan="1" colspan="1">33.1–42.3 × 5.9–8.3</td><td rowspan="1" colspan="1">36.9 × 7.4</td><td rowspan="1" colspan="1">2.69 × 0.55</td><td rowspan="1" colspan="1">16</td><td rowspan="1" colspan="1">numerous</td><td rowspan="1" colspan="1">30.9–41.2 × 6.6–8.6</td><td rowspan="1" colspan="1">35.0 × 7.8</td><td rowspan="1" colspan="1">2.91 × 0.70</td><td rowspan="1" colspan="1">13</td><td rowspan="1" colspan="1">few</td><td rowspan="1" colspan="1">35.1 × 7.8</td><td rowspan="1" colspan="1">–</td><td rowspan="1" colspan="1">–</td><td rowspan="1" colspan="1">1</td><td rowspan="1" colspan="1">rare</td></tr></tbody></table></table-wrap><p>To complete the description of this species, it is necessary to collect and examine specimens with complete proximal ends. However, this species was collected only once from the type locality, and no additional field observations are known, even despite the presence of its characteristic red tentacles. This species is the only <italic><tp:taxon-name><tp:taxon-name-part taxon-name-part-type="genus" reg="Edwardsianthus">Edwardsianthus</tp:taxon-name-part></tp:taxon-name></italic> species inhabiting the temperate zone: the other <italic><tp:taxon-name><tp:taxon-name-part taxon-name-part-type="genus" reg="Edwardsianthus">Edwardsianthus</tp:taxon-name-part></tp:taxon-name></italic> species live in tropical or subtropical zones (Fig. <xref ref-type="fig" rid="F1">1</xref>; Fautin, 2013). Thus, the locality, Kochi, becomes the northernmost distribution limit of this genus.</p></tp:treatment-sec><tp:treatment-sec><!--Section generated to contain objects referenced in tp:taxon-treatment.--><fig id="F3" position="float" orientation="portrait"><object-id xmlns:xlink="http://www.w3.org/1999/xlink" content-type="doi" xlink:type="simple">10.3897/zookeys.1072.69025.figure3</object-id><object-id xmlns:xlink="http://www.w3.org/1999/xlink" content-type="arpha" xlink:type="simple">865FEF9A-F63F-5A8E-8300-AD391F1AEB60</object-id><label>Figure 3.</label><caption><p>Cnidae of <italic><tp:taxon-name><tp:taxon-name-part taxon-name-part-type="genus" reg="Edwardsianthus">Edwardsianthus</tp:taxon-name-part></tp:taxon-name></italic> species <bold>A–E</bold><italic><tp:taxon-name><tp:taxon-name-part taxon-name-part-type="genus" reg="Edwardsianthus">E.</tp:taxon-name-part><tp:taxon-name-part taxon-name-part-type="species" reg="pudicus">pudicus</tp:taxon-name-part></tp:taxon-name></italic> (<abbrev xmlns:xlink="http://www.w3.org/1999/xlink" content-type="institution" xlink:title="National Museum of Nature and Science, Tokyo" id="ABBRID0EIPBG" xlink:type="simple">NSMT</abbrev>-Co 1702) <bold>A1</bold> spirocyst in tentacle; <bold>A2</bold> basitrich in tentacle <bold>B1</bold> small basitrich in actinopharynx <bold>B2</bold> large basitrich in actinopharynx <bold>B3</bold> microbasic <italic>p</italic>-mastigophore in actinopharynx <bold>C</bold> basitrich in nemathybome <bold>D</bold> basitrich in column <bold>E1</bold> small basitrich in filament <bold>E2</bold> large basitrich in filament <bold>E3</bold> microbasic <italic>p</italic>- mastigophore in filament <bold>F–J</bold><italic><tp:taxon-name><tp:taxon-name-part taxon-name-part-type="genus" reg="Edwardsianthus">E.</tp:taxon-name-part><tp:taxon-name-part taxon-name-part-type="species" reg="gilbertensis">gilbertensis</tp:taxon-name-part></tp:taxon-name></italic> (<abbrev xmlns:xlink="http://www.w3.org/1999/xlink" content-type="institution" xlink:title="Coastal Branch of the Natural History Museum and Institute, Chiba" id="ABBRID0ESQBG" xlink:type="simple">CMNH</abbrev>-ZG 06527) <bold>F1</bold> spirocyst in tentacle <bold>F2</bold> basitrich in tentacle <bold>G1</bold> small basitrich in actinopharynx <bold>G2</bold> large basitrich in actinopharynx <bold>G3</bold> microbasic <italic>p</italic>-mastigophore in actinopharynx <bold>H</bold> basitrich in nemathybome <bold>I</bold> basitrich in nemathybome <bold>J1</bold> basitrich in filament <bold>J2</bold> microbasic <italic>p</italic>- mastigophore in filament <bold>K–O</bold><italic><tp:taxon-name><tp:taxon-name-part taxon-name-part-type="genus" reg="Edwardsianthus">E.</tp:taxon-name-part><tp:taxon-name-part taxon-name-part-type="species" reg="carbunculus">carbunculus</tp:taxon-name-part></tp:taxon-name></italic> sp. nov. (<abbrev xmlns:xlink="http://www.w3.org/1999/xlink" content-type="institution" xlink:title="Coastal Branch of the Natural History Museum and Institute, Chiba" id="ABBRID0E1RBG" xlink:type="simple">CMNH</abbrev>-ZG 05954) <bold>K1</bold> spirocyst in tentacle <bold>K2</bold> basitrich in tentacle <bold>L1</bold> small basitrich in actinopharynx <bold>L2</bold> large basitrich in actinopharynx <bold>M1</bold> small basitrich in nemathybome <bold>M2</bold> large basitrich in nemathybome <bold>N</bold> basitrich in column <bold>O1</bold> small basitrich in filament <bold>O2</bold> large basitrich in filament <bold>O3</bold> microbasic <italic>p</italic>-mastigophore in filament.</p></caption><graphic xmlns:xlink="http://www.w3.org/1999/xlink" xlink:href="zookeys-1076-151-g003.jpg" position="float" orientation="portrait" xlink:type="simple" id="oo_621138.jpg"><uri content-type="original_file" xlink:type="simple">https://binary.pensoft.net/fig/621138</uri></graphic></fig><table-wrap id="T4" position="float" orientation="portrait"><label>Table 4.</label><caption><p>Cnidoms of the species of <italic><tp:taxon-name><tp:taxon-name-part taxon-name-part-type="genus" reg="Edwardsianthus">Edwardsianthus</tp:taxon-name-part><tp:taxon-name-part taxon-name-part-type="species" reg="pudicus">pudicus</tp:taxon-name-part></tp:taxon-name></italic>, <italic><tp:taxon-name><tp:taxon-name-part taxon-name-part-type="genus" reg="Edwardsianthus">Edwardsianthus</tp:taxon-name-part><tp:taxon-name-part taxon-name-part-type="species" reg="gilbertensis">gilbertensis</tp:taxon-name-part></tp:taxon-name></italic> and <italic><tp:taxon-name><tp:taxon-name-part taxon-name-part-type="genus" reg="Edwardsianthus">Edwardsianthus</tp:taxon-name-part><tp:taxon-name-part taxon-name-part-type="species" reg="carbunculus">carbunculus</tp:taxon-name-part></tp:taxon-name></italic> sp. nov.</p></caption><table id="TID0EHJAI" rules="all"><tbody><tr><td rowspan="1" colspan="2"/><td rowspan="1" colspan="5">
                      <bold>
                        <italic>
                          <tp:taxon-name><tp:taxon-name-part taxon-name-part-type="genus" reg="Edwardsianthus">Edwardsianthus</tp:taxon-name-part><tp:taxon-name-part taxon-name-part-type="species" reg="pudicus">pudicus</tp:taxon-name-part></tp:taxon-name>
                        </italic>
                      </bold>
                    </td><td rowspan="1" colspan="5">
                      <bold>
                        <italic>
                          <tp:taxon-name><tp:taxon-name-part taxon-name-part-type="genus" reg="Edwardsianthus">Edwardsianthus</tp:taxon-name-part><tp:taxon-name-part taxon-name-part-type="species" reg="gilbertensis">gilbertensis</tp:taxon-name-part></tp:taxon-name>
                        </italic>
                      </bold>
                    </td><td rowspan="1" colspan="5">
                      <bold><italic><tp:taxon-name><tp:taxon-name-part taxon-name-part-type="genus" reg="Edwardsianthus">Edwardsianthus</tp:taxon-name-part><tp:taxon-name-part taxon-name-part-type="species" reg="carbunculus">carbunculus</tp:taxon-name-part></tp:taxon-name></italic> sp. n.</bold>
                    </td></tr><tr><td rowspan="2" colspan="2"/><td rowspan="1" colspan="5">
                      <bold><abbrev xmlns:xlink="http://www.w3.org/1999/xlink" content-type="institution" xlink:title="National Museum of Nature and Science, Tokyo" id="ABBRID0ERYAG" xlink:type="simple">NSMT</abbrev>-Co 1702</bold>
                    </td><td rowspan="1" colspan="5">
                      <bold><abbrev xmlns:xlink="http://www.w3.org/1999/xlink" content-type="institution" xlink:title="Coastal Branch of the Natural History Museum and Institute, Chiba" id="ABBRID0E3YAG" xlink:type="simple">CMNH</abbrev>-ZG 06527</bold>
                    </td><td rowspan="1" colspan="5">
                      <bold><abbrev xmlns:xlink="http://www.w3.org/1999/xlink" content-type="institution" xlink:title="Coastal Branch of the Natural History Museum and Institute, Chiba" id="ABBRID0EHZAG" xlink:type="simple">CMNH</abbrev>-ZG 05954</bold>
                    </td></tr><tr><td rowspan="1" colspan="1">Length × Width (µm)</td><td rowspan="1" colspan="1">Mean (µm)</td><td rowspan="1" colspan="1">SD (µm)</td><td rowspan="1" colspan="1">n</td><td rowspan="1" colspan="1">frequency</td><td rowspan="1" colspan="1">Length × Width (µm)</td><td rowspan="1" colspan="1">Mean (µm)</td><td rowspan="1" colspan="1">SD (µm)</td><td rowspan="1" colspan="1">n</td><td rowspan="1" colspan="1">frequency</td><td rowspan="1" colspan="1">Length × Width (µm)</td><td rowspan="1" colspan="1">Mean (µm)</td><td rowspan="1" colspan="1">SD (µm)</td><td rowspan="1" colspan="1">n</td><td rowspan="1" colspan="1">frequency</td></tr><tr><td rowspan="1" colspan="17">Tentacle</td></tr><tr><td rowspan="1" colspan="2">basitrichs</td><td rowspan="1" colspan="1">20.1–34.0 × 2.9–4.2</td><td rowspan="1" colspan="1">27.4 × 3.6</td><td rowspan="1" colspan="1">3.09 × 0.30</td><td rowspan="1" colspan="1">57</td><td rowspan="1" colspan="1">numerous</td><td rowspan="1" colspan="1">13.2–26.4 × 2.8–4.6</td><td rowspan="1" colspan="1">20.5 × 3.6</td><td rowspan="1" colspan="1">3.23 × 0.44</td><td rowspan="1" colspan="1">50</td><td rowspan="1" colspan="1">numerous</td><td rowspan="1" colspan="1">25.9–34.6 × 2.7–4.3</td><td rowspan="1" colspan="1">30.0 × 3.3</td><td rowspan="1" colspan="1">2.05 × 0.29</td><td rowspan="1" colspan="1">94</td><td rowspan="1" colspan="1">numerous</td></tr><tr><td rowspan="1" colspan="2">spirocysts</td><td rowspan="1" colspan="1">11.9–20.1 × 2.2–3.6</td><td rowspan="1" colspan="1">15.1 × 2.9</td><td rowspan="1" colspan="1">1.88 × 0.32</td><td rowspan="1" colspan="1">25</td><td rowspan="1" colspan="1">numerous</td><td rowspan="1" colspan="1">8.5–14.3 × 3.0–4.4</td><td rowspan="1" colspan="1">11.0 × 3.4</td><td rowspan="1" colspan="1">1.43 × 0.35</td><td rowspan="1" colspan="1">12</td><td rowspan="1" colspan="1">few</td><td rowspan="1" colspan="1">11.8–21.0 × 2.5–3.7</td><td rowspan="1" colspan="1">16.6 × 3.1</td><td rowspan="1" colspan="1">1.83 × 0.28</td><td rowspan="1" colspan="1">57</td><td rowspan="1" colspan="1">numerous</td></tr><tr><td rowspan="1" colspan="17">Actinopharynx</td></tr><tr><td rowspan="2" colspan="1">basitrichs</td><td rowspan="1" colspan="1">S</td><td rowspan="1" colspan="1">17.4–24.2 × 1.9–3.0</td><td rowspan="1" colspan="1">20.8 × 2.5</td><td rowspan="1" colspan="1">2.02 × 0.44</td><td rowspan="1" colspan="1">15</td><td rowspan="1" colspan="1">numerous</td><td rowspan="1" colspan="1">16.3–21.1 × 2.4–3.9</td><td rowspan="1" colspan="1">18.4 × 3.1</td><td rowspan="1" colspan="1">1.24 × 0.39</td><td rowspan="1" colspan="1">12</td><td rowspan="1" colspan="1">few</td><td rowspan="1" colspan="1">14.3–16.9 × 3.5–3.9</td><td rowspan="1" colspan="1">16.0 × 3.7</td><td rowspan="1" colspan="1">0.99 × 0.19</td><td rowspan="1" colspan="1">4</td><td rowspan="1" colspan="1">rare</td></tr><tr><td rowspan="1" colspan="1">L</td><td rowspan="1" colspan="1">34.8–42.6 × 3.3–5.4</td><td rowspan="1" colspan="1">38.4 × 4.5</td><td rowspan="1" colspan="1">1.80 × 0.44</td><td rowspan="1" colspan="1">47</td><td rowspan="1" colspan="1">numerous</td><td rowspan="1" colspan="1">26.5–34.3 × 3.0–4.5</td><td rowspan="1" colspan="1">30.8 × 3.7</td><td rowspan="1" colspan="1">1.71 × 0.35</td><td rowspan="1" colspan="1">66</td><td rowspan="1" colspan="1">numerous</td><td rowspan="1" colspan="1">36.1–48.8 × 3.2–5.0</td><td rowspan="1" colspan="1">42.5 × 4.2</td><td rowspan="1" colspan="1">2.85 × 0.40</td><td rowspan="1" colspan="1">76</td><td rowspan="1" colspan="1">numerous</td></tr><tr><td rowspan="1" colspan="2">microbasic <italic>p</italic>-mastigophores</td><td rowspan="1" colspan="1">30.3–35.6 × 6.6–7.1</td><td rowspan="1" colspan="1">33.4 × 6.7</td><td rowspan="1" colspan="1">1.92 × 0.17</td><td rowspan="1" colspan="1">5</td><td rowspan="1" colspan="1">few</td><td rowspan="1" colspan="1">28.9–35.5 × 6.6–8.4</td><td rowspan="1" colspan="1">32.5 × 7.6</td><td rowspan="1" colspan="1">2.71 × 0.78</td><td rowspan="1" colspan="1">3</td><td rowspan="1" colspan="1">rare</td><td rowspan="1" colspan="1">–</td><td rowspan="1" colspan="1">–</td><td rowspan="1" colspan="1">–</td><td rowspan="1" colspan="1">–</td><td rowspan="1" colspan="1">–</td></tr><tr><td rowspan="1" colspan="17">Nemathybome</td></tr><tr><td rowspan="2" colspan="1">basitrichs</td><td rowspan="1" colspan="1">S</td><td rowspan="1" colspan="1">–</td><td rowspan="1" colspan="1">–</td><td rowspan="1" colspan="1">–</td><td rowspan="1" colspan="1">–</td><td rowspan="1" colspan="1">–</td><td rowspan="1" colspan="1">–</td><td rowspan="1" colspan="1">–</td><td rowspan="1" colspan="1">–</td><td rowspan="1" colspan="1">–</td><td rowspan="1" colspan="1">–</td><td rowspan="1" colspan="1">16.6–19.9 × 3.9–4.1</td><td rowspan="1" colspan="1">18.4 × 4.0</td><td rowspan="1" colspan="1">1.35 × 0.08</td><td rowspan="1" colspan="1">4</td><td rowspan="1" colspan="1">rare</td></tr><tr><td rowspan="1" colspan="1">L</td><td rowspan="1" colspan="1">46.8–56.6 × 3.2–5.6</td><td rowspan="1" colspan="1">41.7 × 51.7</td><td rowspan="1" colspan="1">1.95 × 0.43</td><td rowspan="1" colspan="1">44</td><td rowspan="1" colspan="1">numerou</td><td rowspan="1" colspan="1">34.0–45.2 × 3.0–4.8</td><td rowspan="1" colspan="1">39.6 × 3.8</td><td rowspan="1" colspan="1">2.02 × 0.38</td><td rowspan="1" colspan="1">75</td><td rowspan="1" colspan="1">numerous</td><td rowspan="1" colspan="1">46.8–56.6 × 3.2–5.6</td><td rowspan="1" colspan="1">51.7 × 4.3</td><td rowspan="1" colspan="1">2.08 × 0.47</td><td rowspan="1" colspan="1">44</td><td rowspan="1" colspan="1">numerous</td></tr><tr><td rowspan="1" colspan="17">Column</td></tr><tr><td rowspan="1" colspan="2">basitrichs</td><td rowspan="1" colspan="1">15.8–17.5 × 3.4–3.8</td><td rowspan="1" colspan="1">16.8 × 3.7</td><td rowspan="1" colspan="1">0.72 × 0.18</td><td rowspan="1" colspan="1">3</td><td rowspan="1" colspan="1">rare</td><td rowspan="1" colspan="1">9.8–14.4 × 2.8–4.1</td><td rowspan="1" colspan="1">12.0 × 3.3</td><td rowspan="1" colspan="1">1.12 × 0.41</td><td rowspan="1" colspan="1">12</td><td rowspan="1" colspan="1">few</td><td rowspan="1" colspan="1">47.9–53.8 × 3.4–4.8</td><td rowspan="1" colspan="1">50.8 × 4.0</td><td rowspan="1" colspan="1">1.62 × 0.33</td><td rowspan="1" colspan="1">24</td><td rowspan="1" colspan="1">numerous</td></tr><tr><td rowspan="1" colspan="17">Filament</td></tr><tr><td rowspan="2" colspan="1">basitrichs</td><td rowspan="1" colspan="1">S</td><td rowspan="1" colspan="1">25.1–31.7 × 2.4–4.1</td><td rowspan="1" colspan="1">29.0 × 3.3</td><td rowspan="1" colspan="1">1.69 × 0.34</td><td rowspan="1" colspan="1">49</td><td rowspan="1" colspan="1">numerous</td><td rowspan="1" colspan="1">12.9–19.2 × 2.8–4.2</td><td rowspan="1" colspan="1">14.8 × 3.4</td><td rowspan="1" colspan="1">1.32 × 0.33</td><td rowspan="1" colspan="1">61</td><td rowspan="1" colspan="1">numerous</td><td rowspan="1" colspan="1">22.4–32.2 × 3.2–5.0</td><td rowspan="1" colspan="1">28.3 × 4.0</td><td rowspan="1" colspan="1">2.29 × 0.43</td><td rowspan="1" colspan="1">43</td><td rowspan="1" colspan="1">numerous</td></tr><tr><td rowspan="1" colspan="1">L</td><td rowspan="1" colspan="1">29.4–42.7 × 4.2–5.9</td><td rowspan="1" colspan="1">37.3 × 4.9</td><td rowspan="1" colspan="1">3.09 × 0.31</td><td rowspan="1" colspan="1">29</td><td rowspan="1" colspan="1">numerous</td><td rowspan="1" colspan="1">–</td><td rowspan="1" colspan="1">–</td><td rowspan="1" colspan="1">–</td><td rowspan="1" colspan="1">–</td><td rowspan="1" colspan="1">–</td><td rowspan="1" colspan="1">27.6–44.3 × 4.1–5.8</td><td rowspan="1" colspan="1">34.8 × 4.8</td><td rowspan="1" colspan="1">5.87 × 0.51</td><td rowspan="1" colspan="1">11</td><td rowspan="1" colspan="1">few</td></tr><tr><td rowspan="1" colspan="2">microbasic <italic>p</italic>-mastigophores</td><td rowspan="1" colspan="1">29.7–34.1 × 5.2–7.6</td><td rowspan="1" colspan="1">31.6 × 6.2</td><td rowspan="1" colspan="1">1.26 × 0.62</td><td rowspan="1" colspan="1">11</td><td rowspan="1" colspan="1">few</td><td rowspan="1" colspan="1">33.0–38.4 × 8.2–10.9</td><td rowspan="1" colspan="1">36.3 × 9.3</td><td rowspan="1" colspan="1">1.63 × 0.72</td><td rowspan="1" colspan="1">12</td><td rowspan="1" colspan="1">few</td><td rowspan="1" colspan="1">30.1–31.8 × 5.3–5.9</td><td rowspan="1" colspan="1">30.9× 5.6</td><td rowspan="1" colspan="1">0.87 × 0.29</td><td rowspan="1" colspan="1">2</td><td rowspan="1" colspan="1">rare</td></tr></tbody></table></table-wrap><fig id="F10" position="float" orientation="portrait"><object-id xmlns:xlink="http://www.w3.org/1999/xlink" content-type="doi" xlink:type="simple">10.3897/zookeys.1072.69025.figure10</object-id><object-id xmlns:xlink="http://www.w3.org/1999/xlink" content-type="arpha" xlink:type="simple">5818BC96-0F0E-572B-8326-369D8B4206A0</object-id><label>Figure 10.</label><caption><p>Maximum-likelihood tree of the order <tp:taxon-name><tp:taxon-name-part taxon-name-part-type="order">Actiniaria</tp:taxon-name-part></tp:taxon-name> based on the combined dataset of mitochondrial 12S and 16S and nuclear 18S rDNA (total 2866 bp). The clade of the genus <italic><tp:taxon-name><tp:taxon-name-part taxon-name-part-type="genus" reg="Edwardsianthus">Edwardsianthus</tp:taxon-name-part></tp:taxon-name></italic> is colored in a red box. Red bar at node indicates the position at which nemathybomes would be obtained. Numbers indicate <abbrev xmlns:xlink="http://www.w3.org/1999/xlink" xlink:title="maximum-likelihood" id="ABBRID0EVECI" xlink:type="simple">ML</abbrev> bootstrap support values followed by <abbrev xmlns:xlink="http://www.w3.org/1999/xlink" xlink:title="Bayesian inference" id="ABBRID0EZECI" xlink:type="simple">BI</abbrev> posterior probabilities of the nodes (bootstrap values of ≥ 50% and posterior probabilities ≥ 0.5 are shown).</p></caption><graphic xmlns:xlink="http://www.w3.org/1999/xlink" xlink:href="zookeys-1076-151-g010.jpg" position="float" orientation="portrait" xlink:type="simple" id="oo_621145.jpg"><uri content-type="original_file" xlink:type="simple">https://binary.pensoft.net/fig/621145</uri></graphic></fig><fig id="F1" position="float" orientation="portrait"><object-id xmlns:xlink="http://www.w3.org/1999/xlink" content-type="doi" xlink:type="simple">10.3897/zookeys.1072.69025.figure1</object-id><object-id xmlns:xlink="http://www.w3.org/1999/xlink" content-type="arpha" xlink:type="simple">B0D6EB48-083B-574C-A199-517C5155DFEC</object-id><label>Figure 1.</label><caption><p>Localities of the specimens of the <italic><tp:taxon-name><tp:taxon-name-part taxon-name-part-type="genus" reg="Edwardsianthus">Edwardsianthus</tp:taxon-name-part></tp:taxon-name></italic> species collected in this study. Purple star marked by p indicates collection locality of <italic><tp:taxon-name><tp:taxon-name-part taxon-name-part-type="genus" reg="Edwardsianthus">Edwardsianthus</tp:taxon-name-part><tp:taxon-name-part taxon-name-part-type="species" reg="pudicus">pudicus</tp:taxon-name-part></tp:taxon-name></italic>; orange stars are those of <italic><tp:taxon-name><tp:taxon-name-part taxon-name-part-type="genus" reg="Edwardsianthus">E.</tp:taxon-name-part><tp:taxon-name-part taxon-name-part-type="species" reg="gilbertensis">gilbertensis</tp:taxon-name-part></tp:taxon-name></italic>; red star marked by c is <italic><tp:taxon-name><tp:taxon-name-part taxon-name-part-type="genus" reg="Edwardsianthus">E.</tp:taxon-name-part><tp:taxon-name-part taxon-name-part-type="species" reg="carbunculus">carbunculus</tp:taxon-name-part></tp:taxon-name></italic> sp. nov.; blue star marked by a is <italic><tp:taxon-name><tp:taxon-name-part taxon-name-part-type="genus" reg="Edwardsianthus">E.</tp:taxon-name-part><tp:taxon-name-part taxon-name-part-type="species" reg="sapphirus">sapphirus</tp:taxon-name-part></tp:taxon-name></italic> sp. nov.; green star marked by s is <italic><tp:taxon-name><tp:taxon-name-part taxon-name-part-type="genus" reg="Edwardsianthus">E.</tp:taxon-name-part><tp:taxon-name-part taxon-name-part-type="species" reg="smaragdus">smaragdus</tp:taxon-name-part></tp:taxon-name></italic> sp. nov.</p></caption><graphic xmlns:xlink="http://www.w3.org/1999/xlink" xlink:href="zookeys-1076-151-g001.jpg" position="float" orientation="portrait" xlink:type="simple" id="oo_621136.jpg"><uri content-type="original_file" xlink:type="simple">https://binary.pensoft.net/fig/621136</uri></graphic></fig></tp:treatment-sec></tp:taxon-treatment>
