# Supplementary material for: ﻿Gems of the southern Japanese seas – four new species of Edwardsianthus (Anthozoa, Actiniaria, Edwardsiidae) with redescriptions of two species
Source: Zookeys. 2021 Dec 10;1076:151–82. doi: 10.3897/zookeys.1076.69025 (PMC8683394; doi:10.3897/zookeys.1076.69025)
Supplement: XML Treatment for Edwardsianthus smaragdus [file zookeys.1076.69025-treatment6.xml]

<!DOCTYPE tp:taxon-treatment
  PUBLIC "-//TaxonX//DTD Taxonomic Treatment Publishing DTD v0 20100105//EN" "tax-treatment-NSO.dtd">
<tp:taxon-treatment xmlns:tp="http://www.plazi.org/taxpub"><tp:treatment-meta><kwd-group><label>Taxon classification</label><kwd>
                <named-content content-type="kingdom">Animalia</named-content>
              </kwd><kwd>
                <named-content content-type="order">Actiniaria</named-content>
              </kwd><kwd>
                <named-content content-type="family">Edwardsiidae</named-content>
              </kwd></kwd-group><mixed-citation publication-type="journal"><person-group><name><surname>Izumi</surname><given-names>Takato</given-names></name><name><surname>Fujii</surname><given-names>Takuma</given-names></name></person-group><article-title>﻿Gems of the southern Japanese seas – four new species of <italic><tp:taxon-name><tp:taxon-name-part taxon-name-part-type="genus" reg="Edwardsianthus">Edwardsianthus</tp:taxon-name-part></tp:taxon-name></italic> (<tp:taxon-name><tp:taxon-name-part taxon-name-part-type="class">Anthozoa</tp:taxon-name-part></tp:taxon-name>, <tp:taxon-name><tp:taxon-name-part taxon-name-part-type="order">Actiniaria</tp:taxon-name-part></tp:taxon-name>, <tp:taxon-name><tp:taxon-name-part taxon-name-part-type="family">Edwardsiidae</tp:taxon-name-part></tp:taxon-name>) with redescriptions of two species</article-title><source>Zookeys</source><day>10</day><month>12</month><year>2021</year><volume>1076</volume><fpage>151</fpage><lpage>182</lpage><pub-id pub-id-type="doi">10.3897/zookeys.1076.69025</pub-id></mixed-citation></tp:treatment-meta><tp:nomenclature><label>﻿</label><tp:taxon-name>
              <object-id xmlns:xlink="http://www.w3.org/1999/xlink" content-type="arpha" xlink:type="simple">E7110EE8-8029-5AC7-9259-2D11B062ADC0</object-id>
              <tp:taxon-name-part taxon-name-part-type="genus" reg="Edwardsianthus">Edwardsianthus</tp:taxon-name-part>
              <tp:taxon-name-part taxon-name-part-type="species" reg="smaragdus">smaragdus</tp:taxon-name-part>
              <object-id xmlns:xlink="http://www.w3.org/1999/xlink" content-type="zoobank" xlink:type="simple">http://zoobank.org/05B8173F-21FB-4429-B5BB-5371E3EB144F</object-id>
            </tp:taxon-name><tp:taxon-status xmlns:xlink="http://www.w3.org/1999/xlink" xlink:type="simple">sp. nov.</tp:taxon-status><xref ref-type="fig" rid="F7">Japanese name: emerarudo-mushimodoki-emeginchaku Figs 7E–H</xref><xref ref-type="fig" rid="F8">, 8</xref><xref ref-type="table" rid="T5">; Table 5</xref></tp:nomenclature><tp:treatment-sec sec-type="material" id="SECID0EUOBI"><title>Material examined.</title><p><bold><italic>Holotype</italic></bold>. <abbrev xmlns:xlink="http://www.w3.org/1999/xlink" content-type="institution" xlink:title="Coastal Branch of the Natural History Museum and Institute, Chiba" id="ABBRID0E6OBI" xlink:type="simple">CMNH</abbrev>-ZG 09762: histological sections, tissues in paraffin, and prepared nematocysts, collected by SCUBA diving on 31 January 2016, off Shirahama seashore, Amami-Oshima Island, Kagoshima, Japan, 15 m depth, by Daisuke Uyeno.</p></tp:treatment-sec><tp:treatment-sec sec-type="description" id="SECID0EEPBI"><title>Description.</title><p><bold><italic>External anatomy</italic>.</bold> Size: preserved specimen ca. 70 mm in whole length, and ca. 15 mm in width, and ca. 100 mm in living specimen. Column: cylinder-like in form, and the middle part swollen to some extent (Fig. <xref ref-type="fig" rid="F8">8A, B</xref>). The column consisting of capitulum, scapus and quite small physa. The distal-most part of the capitulum whitish transparent in living animals, short, without nemathybomes. Scapus with thick periderm, brownish black in color, and with protruding scattered tiny, dingy grey color nemathybomes in the living specimen (Fig. <xref ref-type="fig" rid="F8">8A</xref>). Aboral end differentiated small, tapered physa. Tentacles: 20 in number in two cycles: inner tentacles five and outer 15, brilliant green in color and pale purple at the tips, no pattern, comparatively slender, without acrospheres. Inner tentacles ca. 7 mm and outer ones ca. 10–15 mm in length in the living specimen. Mouth: at the center of oral disc, slightly swollen both in living and preserved specimen. <bold><italic>Internal anatomy</italic>.</bold> Mesenterial arrangement: eight perfect mesenteries, all macrocnemes. Four dorsal and ventral directives, and four lateral mesenteries not paired with other macrocnemes, arranged in normal <italic><tp:taxon-name><tp:taxon-name-part taxon-name-part-type="genus" reg="Edwardsia">Edwardsia</tp:taxon-name-part></tp:taxon-name></italic> pattern (Fig. <xref ref-type="fig" rid="F8">8F</xref>). All macrocnemes are present along the whole body length from oral to aboral end and bear distinct retractor and parietal muscles. Twelve tiny microcnemes, without muscles, only confined to distal-most part. Four microcnemes between dorsal directives and dorso-lateral mesenteries, four between dorso-and ventro-lateral mesenteries, and four between ventro-lateral mesenteries and ventral directives. Each tentacle exo- or endocoelic. Retractor muscles: at the mid part of column, weakly developed but distinct, diffused (Fig. <xref ref-type="fig" rid="F8">8C</xref>), pennon-like, arranged with 50–60 muscular processes, simple or slightly branched. One process nearest to body wall well-branched (Fig. <xref ref-type="fig" rid="F8">8C</xref>). Parietal muscles indistinct, elongated in direction of mesenteries, consisted of short and slightly branched processes, sparsely, &lt; ten on each side (Fig. <xref ref-type="fig" rid="F8">8C</xref>). Others: each with one tentacle from each endo- or exocoels. Existence of siphonoglyph unknown because of contracted state of specimen. Tentacular circular muscle endodermal, distinct, and longitudinal muscle ectodermal, both distinct. Mesoglea thickest in body wall and actinopharynx, maximum 400 µm in thickness (Fig. <xref ref-type="fig" rid="F8">8F</xref>), but far thinner in parietal muscle and tentacles (Fig. <xref ref-type="fig" rid="F8">8C–E</xref>), and thinnest, &lt; 10 µm, in mesenteries. Nemathybomes protruding from mesoglea (Fig. <xref ref-type="fig" rid="F8">8H</xref>). Marginal sphincter muscle and basilar muscle absent. Gametogenic tissue apart from retractor muscles, distinct (Fig. <xref ref-type="fig" rid="F8">8G</xref>), with matured oocytes. <bold><italic>Cnidom</italic>.</bold> Basitrichs, spirocysts, microbasic <italic>p</italic>-mastigophores. See Fig. <xref ref-type="fig" rid="F7">7E–H</xref> and Table <xref ref-type="table" rid="T5">5</xref> for sizes and distribution.</p><fig id="F8" position="float" orientation="portrait"><object-id xmlns:xlink="http://www.w3.org/1999/xlink" content-type="doi" xlink:type="simple">10.3897/zookeys.1072.69025.figure8</object-id><object-id xmlns:xlink="http://www.w3.org/1999/xlink" content-type="arpha" xlink:type="simple">FE2EA236-1A4C-5503-AD45-4FFDD6A3BE18</object-id><label>Figure 8.</label><caption><p>External and internal morphology of <italic><tp:taxon-name><tp:taxon-name-part taxon-name-part-type="genus" reg="Edwardsianthus">Edwardsianthus</tp:taxon-name-part><tp:taxon-name-part taxon-name-part-type="species" reg="smaragdus">smaragdus</tp:taxon-name-part></tp:taxon-name></italic> sp. nov. (<abbrev xmlns:xlink="http://www.w3.org/1999/xlink" content-type="institution" xlink:title="Coastal Branch of the Natural History Museum and Institute, Chiba" id="ABBRID0EDSBI" xlink:type="simple">CMNH</abbrev>-ZG 09762). <bold>A</bold> outer view of living specimen <bold>B</bold> outer view of preserved specimen <bold>C</bold> transverse section of retractor muscle <bold>D</bold> transverse section of the tentacle <bold>E</bold> longitudinal section of the tentacle <bold>F</bold> transverse section of column <bold>G</bold> enlarged view of transverse section of ovary <bold>H</bold> transverse section of a nemathybome. Abbreviations: a, actinopharynx; cap, capitulum; fi, filament; ma, macrocneme; me, mesoglea; ne, nemathybomes; ov, ovary; pa, parietal muscle; ph, physa; rm, retractor muscle; scs, scapus; te, tentacle; tcm, tentacular circular muscle; tlm, tentacular longitudinal muscle. Scale bars: 1 cm (<bold>A, B</bold>); 500 µm in (<bold>C</bold>–<bold>H</bold>).</p></caption><graphic xmlns:xlink="http://www.w3.org/1999/xlink" xlink:href="zookeys-1076-151-g008.jpg" position="float" orientation="portrait" xlink:type="simple" id="oo_621143.jpg"><uri content-type="original_file" xlink:type="simple">https://binary.pensoft.net/fig/621143</uri></graphic></fig></tp:treatment-sec><tp:treatment-sec sec-type="etymology" id="SECID0EDTBI"><title>Etymology.</title><p>This species epithet refers to an emerald, a gemstone, and is named so after the bright green coloration of its tentacles. Derivation of the Japanese name is the same as that of the Latin species name.</p></tp:treatment-sec><tp:treatment-sec sec-type="remarks" id="SECID0EITBI"><title>Remarks.</title><p><italic><tp:taxon-name><tp:taxon-name-part taxon-name-part-type="genus" reg="Edwardsianthus">Edwardsianthus</tp:taxon-name-part></tp:taxon-name></italic> species usually have strongly developed and diffused retractor and parietal muscles (Figs <xref ref-type="fig" rid="F2">2F</xref>, <xref ref-type="fig" rid="F4">4F</xref>, <xref ref-type="fig" rid="F5">5E</xref>, <xref ref-type="fig" rid="F6">6E</xref>, <xref ref-type="fig" rid="F9">9E</xref>), but those of <italic><tp:taxon-name><tp:taxon-name-part taxon-name-part-type="genus" reg="Edwardsianthus">Edwardsianthus</tp:taxon-name-part><tp:taxon-name-part taxon-name-part-type="species" reg="smaragdus">smaragdus</tp:taxon-name-part></tp:taxon-name></italic> form an exception by their less distinct development (Fig. <xref ref-type="fig" rid="F8">8F</xref>). This character is clear in addition to its brilliant light green tentacles. Concerning the cnidom, <italic><tp:taxon-name><tp:taxon-name-part taxon-name-part-type="genus" reg="Edwardsianthus">E.</tp:taxon-name-part><tp:taxon-name-part taxon-name-part-type="species" reg="smaragdus">smaragdus</tp:taxon-name-part></tp:taxon-name></italic> can be distinguished from <italic><tp:taxon-name><tp:taxon-name-part taxon-name-part-type="genus" reg="Edwardsianthus">E.</tp:taxon-name-part><tp:taxon-name-part taxon-name-part-type="species" reg="pudicus">pudicus</tp:taxon-name-part></tp:taxon-name></italic> and <italic><tp:taxon-name><tp:taxon-name-part taxon-name-part-type="genus" reg="Edwardsianthus">E.</tp:taxon-name-part><tp:taxon-name-part taxon-name-part-type="species" reg="gilbertensis">gilbertensis</tp:taxon-name-part></tp:taxon-name></italic> by containing two types of basitrichs in its nemathybomes, and from the other three new species of <italic><tp:taxon-name><tp:taxon-name-part taxon-name-part-type="genus" reg="Edwardsianthus">Edwardsianthus</tp:taxon-name-part></tp:taxon-name></italic> by having microbasic <italic>p</italic>-mastigophores in its actinopharynx (Tables <xref ref-type="table" rid="T4">4</xref>, <xref ref-type="table" rid="T5">5</xref>).</p><p>In the phylogenetic tree (Fig. <xref ref-type="fig" rid="F10">10</xref>; Suppl. material <xref ref-type="supplementary-material" rid="S1">1</xref> Fig. <xref ref-type="fig" rid="S1">S1</xref>), <italic><tp:taxon-name><tp:taxon-name-part taxon-name-part-type="genus" reg="Edwardsianthus">E.</tp:taxon-name-part><tp:taxon-name-part taxon-name-part-type="species" reg="smaragdus">smaragdus</tp:taxon-name-part></tp:taxon-name></italic> sp. nov. has a far longer branch than the other species, and therefore its phylogenetic position is not stable; the <abbrev xmlns:xlink="http://www.w3.org/1999/xlink" xlink:title="maximum-likelihood" id="ABBRID0EDXBI" xlink:type="simple">ML</abbrev> bootstrap value was 57, which is comparatively low, and not supported by <abbrev xmlns:xlink="http://www.w3.org/1999/xlink" xlink:title="Bayesian inference" id="ABBRID0EHXBI" xlink:type="simple">BI</abbrev> posterior probability; Fig. <xref ref-type="fig" rid="F10">10</xref>). Nevertheless, it is most probable that <italic><tp:taxon-name><tp:taxon-name-part taxon-name-part-type="genus" reg="Edwardsianthus">E.</tp:taxon-name-part><tp:taxon-name-part taxon-name-part-type="species" reg="smaragdus">smaragdus</tp:taxon-name-part></tp:taxon-name></italic> n. sp. belongs to this genus (<abbrev xmlns:xlink="http://www.w3.org/1999/xlink" xlink:title="maximum-likelihood" id="ABBRID0E1XBI" xlink:type="simple">ML</abbrev> bootstrap value was 79) despite the <abbrev xmlns:xlink="http://www.w3.org/1999/xlink" xlink:title="Bayesian inference" id="ABBRID0E5XBI" xlink:type="simple">BI</abbrev> posterior probability not being well-supported. Considering that the morphology of this species corresponds completely with the diagnosis of <italic><tp:taxon-name><tp:taxon-name-part taxon-name-part-type="genus" reg="Edwardsianthus">Edwardsianthus</tp:taxon-name-part></tp:taxon-name></italic>, this species is classified as <italic><tp:taxon-name><tp:taxon-name-part taxon-name-part-type="genus" reg="Edwardsianthus">E.</tp:taxon-name-part><tp:taxon-name-part taxon-name-part-type="species" reg="smaragdus">smaragdus</tp:taxon-name-part></tp:taxon-name></italic>.</p></tp:treatment-sec><tp:treatment-sec><!--Section generated to contain objects referenced in tp:taxon-treatment.--><fig id="F7" position="float" orientation="portrait"><object-id xmlns:xlink="http://www.w3.org/1999/xlink" content-type="doi" xlink:type="simple">10.3897/zookeys.1072.69025.figure7</object-id><object-id xmlns:xlink="http://www.w3.org/1999/xlink" content-type="arpha" xlink:type="simple">59C5429D-2E26-5515-B337-0B048871760C</object-id><label>Figure 7.</label><caption><p>Cnidae of <italic><tp:taxon-name><tp:taxon-name-part taxon-name-part-type="genus" reg="Edwardsianthus">Edwardsianthus</tp:taxon-name-part></tp:taxon-name></italic> species <bold>A–D</bold><italic><tp:taxon-name><tp:taxon-name-part taxon-name-part-type="genus" reg="Edwardsianthus">E.</tp:taxon-name-part><tp:taxon-name-part taxon-name-part-type="species" reg="sapphirus">sapphirus</tp:taxon-name-part></tp:taxon-name></italic> sp. nov. (<abbrev xmlns:xlink="http://www.w3.org/1999/xlink" content-type="institution" xlink:title="Coastal Branch of the Natural History Museum and Institute, Chiba" id="ABBRID0E1IBI" xlink:type="simple">CMNH</abbrev>-ZG 09761) <bold>A1</bold> spirocyst in tentacle <bold>A2</bold> basitrich in tentacle <bold>B1</bold> small basitrich in actinopharynx <bold>B2</bold> large basitrich in actinopharynx <bold>C1</bold> small basitrich in nemathybome <bold>C2</bold> large basitrich in nemathybome <bold>D1</bold> small basitrich in filament <bold>D2</bold> large basitrich in filament <bold>D3</bold> microbasic <italic>p</italic>-mastigophore in filament <bold>E–H</bold><italic><tp:taxon-name><tp:taxon-name-part taxon-name-part-type="genus" reg="Edwardsianthus">E.</tp:taxon-name-part><tp:taxon-name-part taxon-name-part-type="species" reg="smaragdus">smaragdus</tp:taxon-name-part></tp:taxon-name></italic> sp. nov. (<abbrev xmlns:xlink="http://www.w3.org/1999/xlink" content-type="institution" xlink:title="Coastal Branch of the Natural History Museum and Institute, Chiba" id="ABBRID0EAKBI" xlink:type="simple">CMNH</abbrev>-ZG 09762) <bold>E1</bold> spirocyst in tentacle <bold>E2</bold> basitrich in tentacle <bold>F1</bold> small basitrich in actinopharynx <bold>F2</bold> large basitrich in actinopharynx <bold>F3</bold> microbasic <italic>p</italic>-mastigophore in actinopharynx <bold>G1</bold> small basitrich in nemathybome; <bold>G2</bold> large basitrich in nemathybome; <bold>H1</bold> spirocyst in filament; <bold>H2</bold> small basitrich in filament <bold>H3</bold> large basitrich in filament <bold>H4</bold> microbasic <italic>p</italic>-mastigophore in filament <bold>I–K</bold><italic><tp:taxon-name><tp:taxon-name-part taxon-name-part-type="genus" reg="Edwardsianthus">E.</tp:taxon-name-part><tp:taxon-name-part taxon-name-part-type="species" reg="amethystus">amethystus</tp:taxon-name-part></tp:taxon-name></italic> sp. nov. (<abbrev xmlns:xlink="http://www.w3.org/1999/xlink" content-type="institution" xlink:title="Coastal Branch of the Natural History Museum and Institute, Chiba" id="ABBRID0EMLBI" xlink:type="simple">CMNH</abbrev>-ZG 09763) <bold>I1</bold> spirocyst in tentacle <bold>I2</bold> basitrich in tentacle <bold>J1</bold> small basitrich in actinopharynx <bold>J2</bold> large basitrich in actinopharynx <bold>K1</bold> spirocyst in filament <bold>K2</bold> small basitrich in filament <bold>K3</bold> large basitrich in filament <bold>K4</bold> microbasic <italic>p</italic>-mastigophore in filament.</p></caption><graphic xmlns:xlink="http://www.w3.org/1999/xlink" xlink:href="zookeys-1076-151-g007.jpg" position="float" orientation="portrait" xlink:type="simple" id="oo_621142.jpg"><uri content-type="original_file" xlink:type="simple">https://binary.pensoft.net/fig/621142</uri></graphic></fig><table-wrap id="T5" position="float" orientation="portrait"><label>Table 5.</label><caption><p>Cnidoms of the species of <italic><tp:taxon-name><tp:taxon-name-part taxon-name-part-type="genus" reg="Edwardsianthus">Edwardsianthus</tp:taxon-name-part><tp:taxon-name-part taxon-name-part-type="species" reg="sapphirus">sapphirus</tp:taxon-name-part></tp:taxon-name></italic> sp. nov., <italic><tp:taxon-name><tp:taxon-name-part taxon-name-part-type="genus" reg="Edwardsianthus">Edwardsianthus</tp:taxon-name-part><tp:taxon-name-part taxon-name-part-type="species" reg="smaragdus">smaragdus</tp:taxon-name-part></tp:taxon-name></italic> sp. nov., and <italic><tp:taxon-name><tp:taxon-name-part taxon-name-part-type="genus" reg="Edwardsianthus">Edwardsianthus</tp:taxon-name-part><tp:taxon-name-part taxon-name-part-type="species" reg="amethystus">amethystus</tp:taxon-name-part></tp:taxon-name></italic> sp. nov.</p></caption><table id="TID0EMNBI" rules="all"><tbody><tr><td rowspan="3" colspan="2"/><td rowspan="1" colspan="5">
                      <bold><italic><tp:taxon-name><tp:taxon-name-part taxon-name-part-type="genus" reg="Edwardsianthus">Edwardsianthus</tp:taxon-name-part><tp:taxon-name-part taxon-name-part-type="species" reg="sapphirus">sapphirus</tp:taxon-name-part></tp:taxon-name></italic> sp. nov.</bold>
                    </td><td rowspan="1" colspan="5">
                      <bold><italic><tp:taxon-name><tp:taxon-name-part taxon-name-part-type="genus" reg="Edwardsianthus">Edwardsianthus</tp:taxon-name-part><tp:taxon-name-part taxon-name-part-type="species" reg="smaragdus">smaragdus</tp:taxon-name-part></tp:taxon-name></italic> sp. nov.</bold>
                    </td><td rowspan="1" colspan="5">
                      <bold><italic><tp:taxon-name><tp:taxon-name-part taxon-name-part-type="genus" reg="Edwardsianthus">Edwardsianthus</tp:taxon-name-part><tp:taxon-name-part taxon-name-part-type="species" reg="amethystus">amethystus</tp:taxon-name-part></tp:taxon-name></italic> sp. nov.</bold>
                    </td></tr><tr><td rowspan="1" colspan="5"><abbrev xmlns:xlink="http://www.w3.org/1999/xlink" content-type="institution" xlink:title="Coastal Branch of the Natural History Museum and Institute, Chiba" id="ABBRID0E1NAI" xlink:type="simple">CMNH</abbrev>-ZG 09761</td><td rowspan="1" colspan="5"><abbrev xmlns:xlink="http://www.w3.org/1999/xlink" content-type="institution" xlink:title="Coastal Branch of the Natural History Museum and Institute, Chiba" id="ABBRID0EDOAI" xlink:type="simple">CMNH</abbrev>-ZG 09762</td><td rowspan="1" colspan="5"><abbrev xmlns:xlink="http://www.w3.org/1999/xlink" content-type="institution" xlink:title="Coastal Branch of the Natural History Museum and Institute, Chiba" id="ABBRID0EMOAI" xlink:type="simple">CMNH</abbrev>-ZG 09763</td></tr><tr><td rowspan="1" colspan="1">Length × Width (µm)</td><td rowspan="1" colspan="1">Mean (µm)</td><td rowspan="1" colspan="1">SD (µm)</td><td rowspan="1" colspan="1">n</td><td rowspan="1" colspan="1">frequency</td><td rowspan="1" colspan="1">Length × Width (µm)</td><td rowspan="1" colspan="1">Mean (µm)</td><td rowspan="1" colspan="1">SD (µm)</td><td rowspan="1" colspan="1">n</td><td rowspan="1" colspan="1">frequency</td><td rowspan="1" colspan="1">Length × Width (µm)</td><td rowspan="1" colspan="1">Mean (µm)</td><td rowspan="1" colspan="1">SD (µm)</td><td rowspan="1" colspan="1">n</td><td rowspan="1" colspan="1">frequency</td></tr><tr><td rowspan="1" colspan="17">Tentacle</td></tr><tr><td rowspan="1" colspan="2">basitrichs</td><td rowspan="1" colspan="1">27.5–37.3 × 3.0–4.8</td><td rowspan="1" colspan="1">33.1 × 3.9</td><td rowspan="1" colspan="1">2.27 × 0.40</td><td rowspan="1" colspan="1">55</td><td rowspan="1" colspan="1">numerous</td><td rowspan="1" colspan="1">25.4–40.3 × 3.0–4.7</td><td rowspan="1" colspan="1">30.4 × 3.8</td><td rowspan="1" colspan="1">2.72 × 0.41</td><td rowspan="1" colspan="1">67</td><td rowspan="1" colspan="1">numerous</td><td rowspan="1" colspan="1">17.0–32.6 × 2.7–4.3</td><td rowspan="1" colspan="1">27.7 × 3.6</td><td rowspan="1" colspan="1">3.15 × 0.38</td><td rowspan="1" colspan="1">55</td><td rowspan="1" colspan="1">numerous</td></tr><tr><td rowspan="1" colspan="2">spirocysts</td><td rowspan="1" colspan="1">14.9–23.6 × 2.8–4.9</td><td rowspan="1" colspan="1">19.1 × 3.9</td><td rowspan="1" colspan="1">1.78 × 0.46</td><td rowspan="1" colspan="1">64</td><td rowspan="1" colspan="1">numerous</td><td rowspan="1" colspan="1">12.1–21.7 × 2.5–5.1</td><td rowspan="1" colspan="1">18.0 × 3.8</td><td rowspan="1" colspan="1">2.07 × 0.49</td><td rowspan="1" colspan="1">61</td><td rowspan="1" colspan="1">numerous</td><td rowspan="1" colspan="1">14.6–24.1 × 3.0–4.9</td><td rowspan="1" colspan="1">20.6 × 4.0</td><td rowspan="1" colspan="1">1.96 × 0.37</td><td rowspan="1" colspan="1">53</td><td rowspan="1" colspan="1">numerous</td></tr><tr><td rowspan="1" colspan="17">Actinopharynx</td></tr><tr><td rowspan="2" colspan="1">basitrichs</td><td rowspan="1" colspan="1">S</td><td rowspan="1" colspan="1">20.2–25.9 × 2.3–3.6</td><td rowspan="1" colspan="1">22.1 × 3.1</td><td rowspan="1" colspan="1">1.49 × 0.40</td><td rowspan="1" colspan="1">13</td><td rowspan="1" colspan="1">few</td><td rowspan="1" colspan="1">20.5–23.6 × 2.5–3.0</td><td rowspan="1" colspan="1">22.2 × 2.7</td><td rowspan="1" colspan="1">1.03 × 0.20</td><td rowspan="1" colspan="1">6</td><td rowspan="1" colspan="1">few</td><td rowspan="1" colspan="1">12.3–18.2 × 2.7–4.7</td><td rowspan="1" colspan="1">14.2 × 3.7</td><td rowspan="1" colspan="1">1.18 × 0.48</td><td rowspan="1" colspan="1">48</td><td rowspan="1" colspan="1">numerous</td></tr><tr><td rowspan="1" colspan="1">L</td><td rowspan="1" colspan="1">34.1–44.1 × 3.6–5.6</td><td rowspan="1" colspan="1">39.1 × 4.7</td><td rowspan="1" colspan="1">2.24 × 0.42</td><td rowspan="1" colspan="1">44</td><td rowspan="1" colspan="1">numerous</td><td rowspan="1" colspan="1">34.9–47.7 × 3.5–5.9</td><td rowspan="1" colspan="1">40.0 × 4.5</td><td rowspan="1" colspan="1">2.46 × 0.44</td><td rowspan="1" colspan="1">71</td><td rowspan="1" colspan="1">numerous</td><td rowspan="1" colspan="1">28.9–49.1 × 3.8–4.7</td><td rowspan="1" colspan="1">38.6 × 4.1</td><td rowspan="1" colspan="1">9.60 × 0.34</td><td rowspan="1" colspan="1">4</td><td rowspan="1" colspan="1">rare</td></tr><tr><td rowspan="1" colspan="2">microbasic <italic>p</italic>-mastigophores</td><td rowspan="1" colspan="1">–</td><td rowspan="1" colspan="1">–</td><td rowspan="1" colspan="1">–</td><td rowspan="1" colspan="1">–</td><td rowspan="1" colspan="1">–</td><td rowspan="1" colspan="1">35.1–42.0 × 7.2–8.5</td><td rowspan="1" colspan="1">38.3 × 7.8</td><td rowspan="1" colspan="1">2.73 × 0.49</td><td rowspan="1" colspan="1">5</td><td rowspan="1" colspan="1">few</td><td rowspan="1" colspan="1">–</td><td rowspan="1" colspan="1">–</td><td rowspan="1" colspan="1">–</td><td rowspan="1" colspan="1">–</td><td rowspan="1" colspan="1">–</td></tr><tr><td rowspan="1" colspan="12">Nemathybome</td><td rowspan="3" colspan="5">(No nematocyst was observed)</td></tr><tr><td rowspan="2" colspan="1">basitrichs</td><td rowspan="1" colspan="1">S</td><td rowspan="1" colspan="1">16.9–20.5 × 3.2–3.9</td><td rowspan="1" colspan="1">18.5 × 3.4</td><td rowspan="1" colspan="1">1.05 × 0.22</td><td rowspan="1" colspan="1">8</td><td rowspan="1" colspan="1">few</td><td rowspan="1" colspan="1">16.5–17.1 × 3.0–3.7</td><td rowspan="1" colspan="1">16.8 × 3.3</td><td rowspan="1" colspan="1">0.31 × 0.35</td><td rowspan="1" colspan="1">2</td><td rowspan="1" colspan="1">rare</td></tr><tr><td rowspan="1" colspan="1">L</td><td rowspan="1" colspan="1">39.8–75.2 × 2.8–4.9</td><td rowspan="1" colspan="1">56.0 × 3.7</td><td rowspan="1" colspan="1">4.98 × 0.47</td><td rowspan="1" colspan="1">43</td><td rowspan="1" colspan="1">numerous</td><td rowspan="1" colspan="1">48.7–61.6 × 3.0–4.7</td><td rowspan="1" colspan="1">54.4 × 3.8</td><td rowspan="1" colspan="1">2.75 × 0.41</td><td rowspan="1" colspan="1">59</td><td rowspan="1" colspan="1">numerous</td></tr><tr><td rowspan="1" colspan="17">Filament</td></tr><tr><td rowspan="2" colspan="1">basitrichs</td><td rowspan="1" colspan="1">S</td><td rowspan="1" colspan="1">25.2–29.8 × 2.6–3.9</td><td rowspan="1" colspan="1">27.1 × 3.4</td><td rowspan="1" colspan="1">1.71 × 0.48</td><td rowspan="1" colspan="1">4</td><td rowspan="1" colspan="1">few</td><td rowspan="1" colspan="1">18.6–32.2 × 2.5–4.1</td><td rowspan="1" colspan="1">28.2 × 3.1</td><td rowspan="1" colspan="1">2.23 × 0.33</td><td rowspan="1" colspan="1">61</td><td rowspan="1" colspan="1">numerous</td><td rowspan="1" colspan="1">12.6–17.3 × 2.9–4.8</td><td rowspan="1" colspan="1">15.2 × 3.6</td><td rowspan="1" colspan="1">1.15 × 0.45</td><td rowspan="1" colspan="1">42</td><td rowspan="1" colspan="1">numerous</td></tr><tr><td rowspan="1" colspan="1">L</td><td rowspan="1" colspan="1">38.4–50.5 × 4.3–6.2</td><td rowspan="1" colspan="1">44.6 × 5.1</td><td rowspan="1" colspan="1">2.97 × 0.41</td><td rowspan="1" colspan="1">54</td><td rowspan="1" colspan="1">numerous</td><td rowspan="1" colspan="1">39.3–52.0 × 4.6–7.1</td><td rowspan="1" colspan="1">46.1 × 5.8</td><td rowspan="1" colspan="1">2.77 × 0.51</td><td rowspan="1" colspan="1">45</td><td rowspan="1" colspan="1">numerous</td><td rowspan="1" colspan="1">27.4–46.3 × 3.6–5.2</td><td rowspan="1" colspan="1">36.7 × 4.3</td><td rowspan="1" colspan="1">5.98 × 0.41</td><td rowspan="1" colspan="1">23</td><td rowspan="1" colspan="1">numerous</td></tr><tr><td rowspan="1" colspan="2">spirocysts</td><td rowspan="1" colspan="1">–</td><td rowspan="1" colspan="1">–</td><td rowspan="1" colspan="1">–</td><td rowspan="1" colspan="1">–</td><td rowspan="1" colspan="1">–</td><td rowspan="1" colspan="1">15.6–18.2 × 3.0–4.2</td><td rowspan="1" colspan="1">16.9 × 3.7</td><td rowspan="1" colspan="1">1.31 × 0.57</td><td rowspan="1" colspan="1">2</td><td rowspan="1" colspan="1">rare</td><td rowspan="1" colspan="1">13.3–23.6 × 3.2–6.1</td><td rowspan="1" colspan="1">19.5 × 4.8</td><td rowspan="1" colspan="1">2.14 × 0.57</td><td rowspan="1" colspan="1">27</td><td rowspan="1" colspan="1">numerous</td></tr><tr><td rowspan="1" colspan="2">microbasic <italic>p</italic>-mastigophores</td><td rowspan="1" colspan="1">33.1–42.3 × 5.9–8.3</td><td rowspan="1" colspan="1">36.9 × 7.4</td><td rowspan="1" colspan="1">2.69 × 0.55</td><td rowspan="1" colspan="1">16</td><td rowspan="1" colspan="1">numerous</td><td rowspan="1" colspan="1">30.9–41.2 × 6.6–8.6</td><td rowspan="1" colspan="1">35.0 × 7.8</td><td rowspan="1" colspan="1">2.91 × 0.70</td><td rowspan="1" colspan="1">13</td><td rowspan="1" colspan="1">few</td><td rowspan="1" colspan="1">35.1 × 7.8</td><td rowspan="1" colspan="1">–</td><td rowspan="1" colspan="1">–</td><td rowspan="1" colspan="1">1</td><td rowspan="1" colspan="1">rare</td></tr></tbody></table></table-wrap><fig id="F2" position="float" orientation="portrait"><object-id xmlns:xlink="http://www.w3.org/1999/xlink" content-type="doi" xlink:type="simple">10.3897/zookeys.1072.69025.figure2</object-id><object-id xmlns:xlink="http://www.w3.org/1999/xlink" content-type="arpha" xlink:type="simple">2B9745EB-2E6F-563B-8BCB-AB7F79CF73AD</object-id><label>Figure 2.</label><caption><p>External and internal morphology of <italic><tp:taxon-name><tp:taxon-name-part taxon-name-part-type="genus" reg="Edwardsianthus">Edwardsianthus</tp:taxon-name-part><tp:taxon-name-part taxon-name-part-type="species" reg="pudicus">pudicus</tp:taxon-name-part></tp:taxon-name></italic> (<abbrev xmlns:xlink="http://www.w3.org/1999/xlink" content-type="institution" xlink:title="National Museum of Nature and Science, Tokyo" id="ABBRID0EMNBG" xlink:type="simple">NSMT</abbrev>-Co 1702) <bold>A</bold> outer view of living specimen <bold>B</bold> oral view of living specimen <bold>C</bold> longitudinal section of tentacle <bold>D</bold> transverse section of tentacle <bold>E</bold> transverse section of parietal muscle <bold>F</bold> transverse section of macrocnemes <bold>G</bold> longitudinal section of physa. Abbreviations: cap, capitulum; fi, filament; me, mesoglea; pa, parietal muscle; ph, physa; rm, retractor muscle; scs, scapus; te, tentacle; tlm, tentacular longitudinal muscle. Scale bars: 5 mm (<bold>A, B</bold>); 1 mm (<bold>C</bold>); 500 µm (<bold>D, F, G</bold>); 100 µm (<bold>E</bold>).</p></caption><graphic xmlns:xlink="http://www.w3.org/1999/xlink" xlink:href="zookeys-1076-151-g002.jpg" position="float" orientation="portrait" xlink:type="simple" id="oo_621137.jpg"><uri content-type="original_file" xlink:type="simple">https://binary.pensoft.net/fig/621137</uri></graphic></fig><fig id="F4" position="float" orientation="portrait"><object-id xmlns:xlink="http://www.w3.org/1999/xlink" content-type="doi" xlink:type="simple">10.3897/zookeys.1072.69025.figure4</object-id><object-id xmlns:xlink="http://www.w3.org/1999/xlink" content-type="arpha" xlink:type="simple">C4B55B18-3458-5C2B-9B8E-790B6C7A9CA8</object-id><label>Figure 4.</label><caption><p>External and internal morphology of <italic><tp:taxon-name><tp:taxon-name-part taxon-name-part-type="genus" reg="Edwardsianthus">Edwardsianthus</tp:taxon-name-part><tp:taxon-name-part taxon-name-part-type="species" reg="gilbertensis">gilbertensis</tp:taxon-name-part></tp:taxon-name></italic> (<abbrev xmlns:xlink="http://www.w3.org/1999/xlink" content-type="institution" xlink:title="Coastal Branch of the Natural History Museum and Institute, Chiba" id="ABBRID0EF4BG" xlink:type="simple">CMNH</abbrev>-ZG 06527 except for B) <bold>A</bold> outer view of preserved specimen <bold>B</bold> oral view of living specimen with 18 tentacles in the habitat <bold>C</bold> longitudinal section of oral end <bold>D</bold> transverse section of nemathybome <bold>E</bold> transverse section of column in lower part; <bold>F</bold>. Enlarged view of transverse section of mesenteries. Abbreviations: a, actinopharynx; cap, capitulum; fi, filament; ma, macrocneme; ne, nemathybomes; pa, parietal muscle; ph, physa; rm, retractor muscle; scs, scapus; te, tentacle. Scale bars: 5 mm (<bold>A</bold>); 1 mm (<bold>B</bold>); 500 µm (<bold>C, E, F</bold>); 100 µm (<bold>D</bold>). Photograph B by Kensuke Yanagi.</p></caption><graphic xmlns:xlink="http://www.w3.org/1999/xlink" xlink:href="zookeys-1076-151-g004.jpg" position="float" orientation="portrait" xlink:type="simple" id="oo_621139.jpg"><uri content-type="original_file" xlink:type="simple">https://binary.pensoft.net/fig/621139</uri></graphic></fig><fig id="F5" position="float" orientation="portrait"><object-id xmlns:xlink="http://www.w3.org/1999/xlink" content-type="doi" xlink:type="simple">10.3897/zookeys.1072.69025.figure5</object-id><object-id xmlns:xlink="http://www.w3.org/1999/xlink" content-type="arpha" xlink:type="simple">17C69A8E-E697-5956-9562-26F0278C36B7</object-id><label>Figure 5.</label><caption><p>External and internal morphology of <italic><tp:taxon-name><tp:taxon-name-part taxon-name-part-type="genus" reg="Edwardsianthus">Edwardsianthus</tp:taxon-name-part><tp:taxon-name-part taxon-name-part-type="species" reg="carbunculus">carbunculus</tp:taxon-name-part></tp:taxon-name></italic> sp. nov. (<abbrev xmlns:xlink="http://www.w3.org/1999/xlink" content-type="institution" xlink:title="Coastal Branch of the Natural History Museum and Institute, Chiba" id="ABBRID0EKFAI" xlink:type="simple">CMNH</abbrev>-ZG 05954) <bold>A</bold> outer view of preserved specimen (aboral end is damaged) <bold>B</bold> oral view of living specimen in the habitat (photograph Kensuke Yanagi) <bold>C</bold> transverse section of column in upper part <bold>D</bold> transverse section of lower column in lower part <bold>E</bold> transverse section of the macrocneme <bold>F</bold> transverse section of testis <bold>G</bold> transverse section of nemathybomes. Abbreviations: a, actinopharynx; cap, capitulum; fi, filament; me, mesoglea; ne, nemathybomes; pa, parietal muscle; rm, retractor muscle; scs, scapus; te, tentacle. Scale bars: 5 mm (<bold>A, B</bold>); 500 µm (<bold>C–F</bold>); 100 µm (<bold>G</bold>). Picture B taken by Kensuke Yanagi.</p></caption><graphic xmlns:xlink="http://www.w3.org/1999/xlink" xlink:href="zookeys-1076-151-g005.jpg" position="float" orientation="portrait" xlink:type="simple" id="oo_621140.jpg"><uri content-type="original_file" xlink:type="simple">https://binary.pensoft.net/fig/621140</uri></graphic></fig><fig id="F6" position="float" orientation="portrait"><object-id xmlns:xlink="http://www.w3.org/1999/xlink" content-type="doi" xlink:type="simple">10.3897/zookeys.1072.69025.figure6</object-id><object-id xmlns:xlink="http://www.w3.org/1999/xlink" content-type="arpha" xlink:type="simple">FD7549CE-8512-5464-9941-1CA978EE66A7</object-id><label>Figure 6.</label><caption><p>External and internal morphology of <italic><tp:taxon-name><tp:taxon-name-part taxon-name-part-type="genus" reg="Edwardsianthus">Edwardsianthus</tp:taxon-name-part><tp:taxon-name-part taxon-name-part-type="species" reg="sapphirus">sapphirus</tp:taxon-name-part></tp:taxon-name></italic> sp. nov. (<abbrev xmlns:xlink="http://www.w3.org/1999/xlink" content-type="institution" xlink:title="Coastal Branch of the Natural History Museum and Institute, Chiba" id="ABBRID0E5GBI" xlink:type="simple">CMNH</abbrev>-ZG 09761). <bold>A</bold> oral view of living specimen in the habitat <bold>B</bold> outer view of preserved specimen; <bold>C</bold>. Transverse section of column in upper part <bold>D</bold> enlarged view of transverse section of parietal muscle <bold>E</bold> enlarged view of transverse section of retractor muscle <bold>F</bold> transverse section of ovary <bold>G</bold> longitudinal section of tentacle <bold>H</bold> transverse section of tentacle. Abbreviations: a, actinopharynx; fi, filament; me, mesoglea; ne, nemathybome; oo, oocytes; pa, parietal muscle; ph, physa; rm, retractor muscle; scs, scapus; te, tentacle; tlm, tentacular longitudinal muscle. Scale bars: 1 cm (<bold>A, B</bold>); 500 µm (<bold>C–E</bold>); 100 µm (<bold>F–H</bold>).</p></caption><graphic xmlns:xlink="http://www.w3.org/1999/xlink" xlink:href="zookeys-1076-151-g006.jpg" position="float" orientation="portrait" xlink:type="simple" id="oo_621141.jpg"><uri content-type="original_file" xlink:type="simple">https://binary.pensoft.net/fig/621141</uri></graphic></fig><fig id="F9" position="float" orientation="portrait"><object-id xmlns:xlink="http://www.w3.org/1999/xlink" content-type="doi" xlink:type="simple">10.3897/zookeys.1072.69025.figure9</object-id><object-id xmlns:xlink="http://www.w3.org/1999/xlink" content-type="arpha" xlink:type="simple">32E2F313-9C4F-55AD-B5BD-07CD1475C4A0</object-id><label>Figure 9.</label><caption><p>External and internal morphology of <italic><tp:taxon-name><tp:taxon-name-part taxon-name-part-type="genus" reg="Edwardsianthus">Edwardsianthus</tp:taxon-name-part><tp:taxon-name-part taxon-name-part-type="species" reg="amethystus">amethystus</tp:taxon-name-part></tp:taxon-name></italic> sp. nov. (<abbrev xmlns:xlink="http://www.w3.org/1999/xlink" content-type="institution" xlink:title="Coastal Branch of the Natural History Museum and Institute, Chiba" id="ABBRID0EE5BI" xlink:type="simple">CMNH</abbrev>-ZG 09763) <bold>A</bold> oral view of living specimen in the habitat <bold>B</bold> outer view of preserved specimen <bold>C</bold> longitudinal section of tentacle <bold>D</bold> transverse section of tentacle <bold>E</bold> transverse section of retractor muscle <bold>F</bold> transverse section of testis <bold>G</bold> transverse section of trace of nemathybome. Abbreviations: fi, filament; me, mesoglea; ne, nemathybome-like structure; pa, parietal muscle; rm, retractor muscle; scs, scapus; te, tentacle; tlm, tentacle longitudinal muscle; ts, testis. Scale bars: 1 cm (<bold>A, B</bold>); 500 µm (<bold>E, F</bold>); 100 µm (<bold>C, D, G</bold>).</p></caption><graphic xmlns:xlink="http://www.w3.org/1999/xlink" xlink:href="zookeys-1076-151-g009.jpg" position="float" orientation="portrait" xlink:type="simple" id="oo_621144.jpg"><uri content-type="original_file" xlink:type="simple">https://binary.pensoft.net/fig/621144</uri></graphic></fig><table-wrap id="T4" position="float" orientation="portrait"><label>Table 4.</label><caption><p>Cnidoms of the species of <italic><tp:taxon-name><tp:taxon-name-part taxon-name-part-type="genus" reg="Edwardsianthus">Edwardsianthus</tp:taxon-name-part><tp:taxon-name-part taxon-name-part-type="species" reg="pudicus">pudicus</tp:taxon-name-part></tp:taxon-name></italic>, <italic><tp:taxon-name><tp:taxon-name-part taxon-name-part-type="genus" reg="Edwardsianthus">Edwardsianthus</tp:taxon-name-part><tp:taxon-name-part taxon-name-part-type="species" reg="gilbertensis">gilbertensis</tp:taxon-name-part></tp:taxon-name></italic> and <italic><tp:taxon-name><tp:taxon-name-part taxon-name-part-type="genus" reg="Edwardsianthus">Edwardsianthus</tp:taxon-name-part><tp:taxon-name-part taxon-name-part-type="species" reg="carbunculus">carbunculus</tp:taxon-name-part></tp:taxon-name></italic> sp. nov.</p></caption><table id="TID0EHJAI" rules="all"><tbody><tr><td rowspan="1" colspan="2"/><td rowspan="1" colspan="5">
                      <bold>
                        <italic>
                          <tp:taxon-name><tp:taxon-name-part taxon-name-part-type="genus" reg="Edwardsianthus">Edwardsianthus</tp:taxon-name-part><tp:taxon-name-part taxon-name-part-type="species" reg="pudicus">pudicus</tp:taxon-name-part></tp:taxon-name>
                        </italic>
                      </bold>
                    </td><td rowspan="1" colspan="5">
                      <bold>
                        <italic>
                          <tp:taxon-name><tp:taxon-name-part taxon-name-part-type="genus" reg="Edwardsianthus">Edwardsianthus</tp:taxon-name-part><tp:taxon-name-part taxon-name-part-type="species" reg="gilbertensis">gilbertensis</tp:taxon-name-part></tp:taxon-name>
                        </italic>
                      </bold>
                    </td><td rowspan="1" colspan="5">
                      <bold><italic><tp:taxon-name><tp:taxon-name-part taxon-name-part-type="genus" reg="Edwardsianthus">Edwardsianthus</tp:taxon-name-part><tp:taxon-name-part taxon-name-part-type="species" reg="carbunculus">carbunculus</tp:taxon-name-part></tp:taxon-name></italic> sp. n.</bold>
                    </td></tr><tr><td rowspan="2" colspan="2"/><td rowspan="1" colspan="5">
                      <bold><abbrev xmlns:xlink="http://www.w3.org/1999/xlink" content-type="institution" xlink:title="National Museum of Nature and Science, Tokyo" id="ABBRID0ERYAG" xlink:type="simple">NSMT</abbrev>-Co 1702</bold>
                    </td><td rowspan="1" colspan="5">
                      <bold><abbrev xmlns:xlink="http://www.w3.org/1999/xlink" content-type="institution" xlink:title="Coastal Branch of the Natural History Museum and Institute, Chiba" id="ABBRID0E3YAG" xlink:type="simple">CMNH</abbrev>-ZG 06527</bold>
                    </td><td rowspan="1" colspan="5">
                      <bold><abbrev xmlns:xlink="http://www.w3.org/1999/xlink" content-type="institution" xlink:title="Coastal Branch of the Natural History Museum and Institute, Chiba" id="ABBRID0EHZAG" xlink:type="simple">CMNH</abbrev>-ZG 05954</bold>
                    </td></tr><tr><td rowspan="1" colspan="1">Length × Width (µm)</td><td rowspan="1" colspan="1">Mean (µm)</td><td rowspan="1" colspan="1">SD (µm)</td><td rowspan="1" colspan="1">n</td><td rowspan="1" colspan="1">frequency</td><td rowspan="1" colspan="1">Length × Width (µm)</td><td rowspan="1" colspan="1">Mean (µm)</td><td rowspan="1" colspan="1">SD (µm)</td><td rowspan="1" colspan="1">n</td><td rowspan="1" colspan="1">frequency</td><td rowspan="1" colspan="1">Length × Width (µm)</td><td rowspan="1" colspan="1">Mean (µm)</td><td rowspan="1" colspan="1">SD (µm)</td><td rowspan="1" colspan="1">n</td><td rowspan="1" colspan="1">frequency</td></tr><tr><td rowspan="1" colspan="17">Tentacle</td></tr><tr><td rowspan="1" colspan="2">basitrichs</td><td rowspan="1" colspan="1">20.1–34.0 × 2.9–4.2</td><td rowspan="1" colspan="1">27.4 × 3.6</td><td rowspan="1" colspan="1">3.09 × 0.30</td><td rowspan="1" colspan="1">57</td><td rowspan="1" colspan="1">numerous</td><td rowspan="1" colspan="1">13.2–26.4 × 2.8–4.6</td><td rowspan="1" colspan="1">20.5 × 3.6</td><td rowspan="1" colspan="1">3.23 × 0.44</td><td rowspan="1" colspan="1">50</td><td rowspan="1" colspan="1">numerous</td><td rowspan="1" colspan="1">25.9–34.6 × 2.7–4.3</td><td rowspan="1" colspan="1">30.0 × 3.3</td><td rowspan="1" colspan="1">2.05 × 0.29</td><td rowspan="1" colspan="1">94</td><td rowspan="1" colspan="1">numerous</td></tr><tr><td rowspan="1" colspan="2">spirocysts</td><td rowspan="1" colspan="1">11.9–20.1 × 2.2–3.6</td><td rowspan="1" colspan="1">15.1 × 2.9</td><td rowspan="1" colspan="1">1.88 × 0.32</td><td rowspan="1" colspan="1">25</td><td rowspan="1" colspan="1">numerous</td><td rowspan="1" colspan="1">8.5–14.3 × 3.0–4.4</td><td rowspan="1" colspan="1">11.0 × 3.4</td><td rowspan="1" colspan="1">1.43 × 0.35</td><td rowspan="1" colspan="1">12</td><td rowspan="1" colspan="1">few</td><td rowspan="1" colspan="1">11.8–21.0 × 2.5–3.7</td><td rowspan="1" colspan="1">16.6 × 3.1</td><td rowspan="1" colspan="1">1.83 × 0.28</td><td rowspan="1" colspan="1">57</td><td rowspan="1" colspan="1">numerous</td></tr><tr><td rowspan="1" colspan="17">Actinopharynx</td></tr><tr><td rowspan="2" colspan="1">basitrichs</td><td rowspan="1" colspan="1">S</td><td rowspan="1" colspan="1">17.4–24.2 × 1.9–3.0</td><td rowspan="1" colspan="1">20.8 × 2.5</td><td rowspan="1" colspan="1">2.02 × 0.44</td><td rowspan="1" colspan="1">15</td><td rowspan="1" colspan="1">numerous</td><td rowspan="1" colspan="1">16.3–21.1 × 2.4–3.9</td><td rowspan="1" colspan="1">18.4 × 3.1</td><td rowspan="1" colspan="1">1.24 × 0.39</td><td rowspan="1" colspan="1">12</td><td rowspan="1" colspan="1">few</td><td rowspan="1" colspan="1">14.3–16.9 × 3.5–3.9</td><td rowspan="1" colspan="1">16.0 × 3.7</td><td rowspan="1" colspan="1">0.99 × 0.19</td><td rowspan="1" colspan="1">4</td><td rowspan="1" colspan="1">rare</td></tr><tr><td rowspan="1" colspan="1">L</td><td rowspan="1" colspan="1">34.8–42.6 × 3.3–5.4</td><td rowspan="1" colspan="1">38.4 × 4.5</td><td rowspan="1" colspan="1">1.80 × 0.44</td><td rowspan="1" colspan="1">47</td><td rowspan="1" colspan="1">numerous</td><td rowspan="1" colspan="1">26.5–34.3 × 3.0–4.5</td><td rowspan="1" colspan="1">30.8 × 3.7</td><td rowspan="1" colspan="1">1.71 × 0.35</td><td rowspan="1" colspan="1">66</td><td rowspan="1" colspan="1">numerous</td><td rowspan="1" colspan="1">36.1–48.8 × 3.2–5.0</td><td rowspan="1" colspan="1">42.5 × 4.2</td><td rowspan="1" colspan="1">2.85 × 0.40</td><td rowspan="1" colspan="1">76</td><td rowspan="1" colspan="1">numerous</td></tr><tr><td rowspan="1" colspan="2">microbasic <italic>p</italic>-mastigophores</td><td rowspan="1" colspan="1">30.3–35.6 × 6.6–7.1</td><td rowspan="1" colspan="1">33.4 × 6.7</td><td rowspan="1" colspan="1">1.92 × 0.17</td><td rowspan="1" colspan="1">5</td><td rowspan="1" colspan="1">few</td><td rowspan="1" colspan="1">28.9–35.5 × 6.6–8.4</td><td rowspan="1" colspan="1">32.5 × 7.6</td><td rowspan="1" colspan="1">2.71 × 0.78</td><td rowspan="1" colspan="1">3</td><td rowspan="1" colspan="1">rare</td><td rowspan="1" colspan="1">–</td><td rowspan="1" colspan="1">–</td><td rowspan="1" colspan="1">–</td><td rowspan="1" colspan="1">–</td><td rowspan="1" colspan="1">–</td></tr><tr><td rowspan="1" colspan="17">Nemathybome</td></tr><tr><td rowspan="2" colspan="1">basitrichs</td><td rowspan="1" colspan="1">S</td><td rowspan="1" colspan="1">–</td><td rowspan="1" colspan="1">–</td><td rowspan="1" colspan="1">–</td><td rowspan="1" colspan="1">–</td><td rowspan="1" colspan="1">–</td><td rowspan="1" colspan="1">–</td><td rowspan="1" colspan="1">–</td><td rowspan="1" colspan="1">–</td><td rowspan="1" colspan="1">–</td><td rowspan="1" colspan="1">–</td><td rowspan="1" colspan="1">16.6–19.9 × 3.9–4.1</td><td rowspan="1" colspan="1">18.4 × 4.0</td><td rowspan="1" colspan="1">1.35 × 0.08</td><td rowspan="1" colspan="1">4</td><td rowspan="1" colspan="1">rare</td></tr><tr><td rowspan="1" colspan="1">L</td><td rowspan="1" colspan="1">46.8–56.6 × 3.2–5.6</td><td rowspan="1" colspan="1">41.7 × 51.7</td><td rowspan="1" colspan="1">1.95 × 0.43</td><td rowspan="1" colspan="1">44</td><td rowspan="1" colspan="1">numerou</td><td rowspan="1" colspan="1">34.0–45.2 × 3.0–4.8</td><td rowspan="1" colspan="1">39.6 × 3.8</td><td rowspan="1" colspan="1">2.02 × 0.38</td><td rowspan="1" colspan="1">75</td><td rowspan="1" colspan="1">numerous</td><td rowspan="1" colspan="1">46.8–56.6 × 3.2–5.6</td><td rowspan="1" colspan="1">51.7 × 4.3</td><td rowspan="1" colspan="1">2.08 × 0.47</td><td rowspan="1" colspan="1">44</td><td rowspan="1" colspan="1">numerous</td></tr><tr><td rowspan="1" colspan="17">Column</td></tr><tr><td rowspan="1" colspan="2">basitrichs</td><td rowspan="1" colspan="1">15.8–17.5 × 3.4–3.8</td><td rowspan="1" colspan="1">16.8 × 3.7</td><td rowspan="1" colspan="1">0.72 × 0.18</td><td rowspan="1" colspan="1">3</td><td rowspan="1" colspan="1">rare</td><td rowspan="1" colspan="1">9.8–14.4 × 2.8–4.1</td><td rowspan="1" colspan="1">12.0 × 3.3</td><td rowspan="1" colspan="1">1.12 × 0.41</td><td rowspan="1" colspan="1">12</td><td rowspan="1" colspan="1">few</td><td rowspan="1" colspan="1">47.9–53.8 × 3.4–4.8</td><td rowspan="1" colspan="1">50.8 × 4.0</td><td rowspan="1" colspan="1">1.62 × 0.33</td><td rowspan="1" colspan="1">24</td><td rowspan="1" colspan="1">numerous</td></tr><tr><td rowspan="1" colspan="17">Filament</td></tr><tr><td rowspan="2" colspan="1">basitrichs</td><td rowspan="1" colspan="1">S</td><td rowspan="1" colspan="1">25.1–31.7 × 2.4–4.1</td><td rowspan="1" colspan="1">29.0 × 3.3</td><td rowspan="1" colspan="1">1.69 × 0.34</td><td rowspan="1" colspan="1">49</td><td rowspan="1" colspan="1">numerous</td><td rowspan="1" colspan="1">12.9–19.2 × 2.8–4.2</td><td rowspan="1" colspan="1">14.8 × 3.4</td><td rowspan="1" colspan="1">1.32 × 0.33</td><td rowspan="1" colspan="1">61</td><td rowspan="1" colspan="1">numerous</td><td rowspan="1" colspan="1">22.4–32.2 × 3.2–5.0</td><td rowspan="1" colspan="1">28.3 × 4.0</td><td rowspan="1" colspan="1">2.29 × 0.43</td><td rowspan="1" colspan="1">43</td><td rowspan="1" colspan="1">numerous</td></tr><tr><td rowspan="1" colspan="1">L</td><td rowspan="1" colspan="1">29.4–42.7 × 4.2–5.9</td><td rowspan="1" colspan="1">37.3 × 4.9</td><td rowspan="1" colspan="1">3.09 × 0.31</td><td rowspan="1" colspan="1">29</td><td rowspan="1" colspan="1">numerous</td><td rowspan="1" colspan="1">–</td><td rowspan="1" colspan="1">–</td><td rowspan="1" colspan="1">–</td><td rowspan="1" colspan="1">–</td><td rowspan="1" colspan="1">–</td><td rowspan="1" colspan="1">27.6–44.3 × 4.1–5.8</td><td rowspan="1" colspan="1">34.8 × 4.8</td><td rowspan="1" colspan="1">5.87 × 0.51</td><td rowspan="1" colspan="1">11</td><td rowspan="1" colspan="1">few</td></tr><tr><td rowspan="1" colspan="2">microbasic <italic>p</italic>-mastigophores</td><td rowspan="1" colspan="1">29.7–34.1 × 5.2–7.6</td><td rowspan="1" colspan="1">31.6 × 6.2</td><td rowspan="1" colspan="1">1.26 × 0.62</td><td rowspan="1" colspan="1">11</td><td rowspan="1" colspan="1">few</td><td rowspan="1" colspan="1">33.0–38.4 × 8.2–10.9</td><td rowspan="1" colspan="1">36.3 × 9.3</td><td rowspan="1" colspan="1">1.63 × 0.72</td><td rowspan="1" colspan="1">12</td><td rowspan="1" colspan="1">few</td><td rowspan="1" colspan="1">30.1–31.8 × 5.3–5.9</td><td rowspan="1" colspan="1">30.9× 5.6</td><td rowspan="1" colspan="1">0.87 × 0.29</td><td rowspan="1" colspan="1">2</td><td rowspan="1" colspan="1">rare</td></tr></tbody></table></table-wrap><fig id="F10" position="float" orientation="portrait"><object-id xmlns:xlink="http://www.w3.org/1999/xlink" content-type="doi" xlink:type="simple">10.3897/zookeys.1072.69025.figure10</object-id><object-id xmlns:xlink="http://www.w3.org/1999/xlink" content-type="arpha" xlink:type="simple">5818BC96-0F0E-572B-8326-369D8B4206A0</object-id><label>Figure 10.</label><caption><p>Maximum-likelihood tree of the order <tp:taxon-name><tp:taxon-name-part taxon-name-part-type="order">Actiniaria</tp:taxon-name-part></tp:taxon-name> based on the combined dataset of mitochondrial 12S and 16S and nuclear 18S rDNA (total 2866 bp). The clade of the genus <italic><tp:taxon-name><tp:taxon-name-part taxon-name-part-type="genus" reg="Edwardsianthus">Edwardsianthus</tp:taxon-name-part></tp:taxon-name></italic> is colored in a red box. Red bar at node indicates the position at which nemathybomes would be obtained. Numbers indicate <abbrev xmlns:xlink="http://www.w3.org/1999/xlink" xlink:title="maximum-likelihood" id="ABBRID0EVECI" xlink:type="simple">ML</abbrev> bootstrap support values followed by <abbrev xmlns:xlink="http://www.w3.org/1999/xlink" xlink:title="Bayesian inference" id="ABBRID0EZECI" xlink:type="simple">BI</abbrev> posterior probabilities of the nodes (bootstrap values of ≥ 50% and posterior probabilities ≥ 0.5 are shown).</p></caption><graphic xmlns:xlink="http://www.w3.org/1999/xlink" xlink:href="zookeys-1076-151-g010.jpg" position="float" orientation="portrait" xlink:type="simple" id="oo_621145.jpg"><uri content-type="original_file" xlink:type="simple">https://binary.pensoft.net/fig/621145</uri></graphic></fig><supplementary-material xmlns:xlink="http://www.w3.org/1999/xlink" id="S1" position="float" orientation="portrait" xlink:type="simple"><object-id content-type="doi" xlink:type="simple">10.3897/zookeys.1076.69025.suppl1</object-id><object-id content-type="arpha" xlink:type="simple">747234D8-14B8-5141-8D2B-42C1CC7B7D7E</object-id><label>Supplementary material 1</label><caption><p>The correct shape of Maximum-likelihood tree of the order <tp:taxon-name><tp:taxon-name-part taxon-name-part-type="order">Actiniaria</tp:taxon-name-part></tp:taxon-name> based on the combined dataset of mitochondrial 12S and 16S and nuclear 18S rDNA (total 2866 bp)</p></caption><statement content-type="dataType"><label>Data type</label><p>phylogenetic tree</p></statement><media xlink:href="zookeys-1076-151-s001.crdownload" mimetype="unknown" mime-subtype="unknown" position="float" orientation="portrait" xlink:type="simple" id="oo_621146.crdownload"><uri content-type="original_file" xlink:type="simple">https://binary.pensoft.net/file/621146</uri></media><permissions><license xlink:type="simple"><license-p>This dataset is made available under the Open Database License (http://opendatacommons.org/licenses/odbl/1.0/). The Open Database License (ODbL) is a license agreement intended to allow users to freely share, modify, and use this Dataset while maintaining this same freedom for others, provided that the original source and author(s) are credited.</license-p></license></permissions><attrib specific-use="authors">Takato Izumi, Takuma Fujii</attrib></supplementary-material></tp:treatment-sec></tp:taxon-treatment>
