# Supplementary material for: ﻿Gems of the southern Japanese seas – four new species of Edwardsianthus (Anthozoa, Actiniaria, Edwardsiidae) with redescriptions of two species
Source: Zookeys. 2021 Dec 10;1076:151–82. doi: 10.3897/zookeys.1076.69025 (PMC8683394; doi:10.3897/zookeys.1076.69025)
Supplement: XML Treatment for Edwardsianthus amethystus [file zookeys.1076.69025-treatment7.xml]

<!DOCTYPE tp:taxon-treatment
  PUBLIC "-//TaxonX//DTD Taxonomic Treatment Publishing DTD v0 20100105//EN" "tax-treatment-NSO.dtd">
<tp:taxon-treatment xmlns:tp="http://www.plazi.org/taxpub"><tp:treatment-meta><kwd-group><label>Taxon classification</label><kwd>
                <named-content content-type="kingdom">Animalia</named-content>
              </kwd><kwd>
                <named-content content-type="order">Actiniaria</named-content>
              </kwd><kwd>
                <named-content content-type="family">Edwardsiidae</named-content>
              </kwd></kwd-group><mixed-citation publication-type="journal"><person-group><name><surname>Izumi</surname><given-names>Takato</given-names></name><name><surname>Fujii</surname><given-names>Takuma</given-names></name></person-group><article-title>﻿Gems of the southern Japanese seas – four new species of <italic><tp:taxon-name><tp:taxon-name-part taxon-name-part-type="genus" reg="Edwardsianthus">Edwardsianthus</tp:taxon-name-part></tp:taxon-name></italic> (<tp:taxon-name><tp:taxon-name-part taxon-name-part-type="class">Anthozoa</tp:taxon-name-part></tp:taxon-name>, <tp:taxon-name><tp:taxon-name-part taxon-name-part-type="order">Actiniaria</tp:taxon-name-part></tp:taxon-name>, <tp:taxon-name><tp:taxon-name-part taxon-name-part-type="family">Edwardsiidae</tp:taxon-name-part></tp:taxon-name>) with redescriptions of two species</article-title><source>Zookeys</source><day>10</day><month>12</month><year>2021</year><volume>1076</volume><fpage>151</fpage><lpage>182</lpage><pub-id pub-id-type="doi">10.3897/zookeys.1076.69025</pub-id></mixed-citation></tp:treatment-meta><tp:nomenclature><label>﻿</label><tp:taxon-name>
              <object-id xmlns:xlink="http://www.w3.org/1999/xlink" content-type="arpha" xlink:type="simple">2A35ED1E-0664-500F-8461-A6EFFFC6C926</object-id>
              <tp:taxon-name-part taxon-name-part-type="genus" reg="Edwardsianthus">Edwardsianthus</tp:taxon-name-part>
              <tp:taxon-name-part taxon-name-part-type="species" reg="amethystus">amethystus</tp:taxon-name-part>
              <object-id xmlns:xlink="http://www.w3.org/1999/xlink" content-type="zoobank" xlink:type="simple">http://zoobank.org/E472474A-8E8B-4B30-93CC-B46005F3F8F0</object-id>
            </tp:taxon-name><tp:taxon-status xmlns:xlink="http://www.w3.org/1999/xlink" xlink:type="simple">sp. nov.</tp:taxon-status><xref ref-type="fig" rid="F7">Japanese name: amejisuto-mushimodoki-ginchaku Figs 7I–K</xref><xref ref-type="fig" rid="F9">, 9</xref><xref ref-type="table" rid="T5">; Table 5</xref></tp:nomenclature><tp:treatment-sec sec-type="material" id="SECID0EJ1BI"><title>Material examined.</title><p><bold><italic>Holotype</italic></bold>. <abbrev xmlns:xlink="http://www.w3.org/1999/xlink" content-type="institution" xlink:title="Coastal Branch of the Natural History Museum and Institute, Chiba" id="ABBRID0EU1BI" xlink:type="simple">CMNH</abbrev>-ZG 09763: histological sections, tissues in paraffin, and prepared nematocysts, collected by SCUBA diving on 28 March 2013, in Oura Bay, Okinawa Island, Okinawa Pref., Japan, 15 m depth, by Takuma Fujii.</p></tp:treatment-sec><tp:treatment-sec sec-type="description" id="SECID0EZ1BI"><title>Description.</title><p><bold><italic>External anatomy</italic>.</bold> Size: preserved specimen ca. 200 mm in whole length, and 7 mm (narrower part)–20 mm (broader part) in width, and &gt; 300 mm in living animal, one of the largest species in edwardsiids (Fig. <xref ref-type="fig" rid="F9">9B</xref>). Column: worm-like in form, and the distal part swollen to some extent (maybe because of condition during preservation). The column consisting of capitulum, scapus and quite small physa. The distal-most part a short capitulum, without nemathybomes. Scapus with thin and easily stripped periderm, light brown in color, and surface completely smooth, with extremely small nemathybome-like spots (Fig. <xref ref-type="fig" rid="F9">9B</xref>). Aboral end differentiated with small, rounded physa. Tentacles: 20 in number in two cycles: inner tentacles five and outer 15, slender, pale purple in color with several dark purple spots (Fig. <xref ref-type="fig" rid="F9">9A</xref>; this color is lost in preserved specimen: Fig. <xref ref-type="fig" rid="F9">9B</xref>). Inner tentacles ca. 10 mm and outer ones ca. 15–20 mm in length in the living specimen. Mouth: at the center of oral disc, apparently swollen in living animal. <bold><italic>Internal anatomy</italic>.</bold> Mesenterial arrangement: eight perfect mesenteries, all macrocnemes. Four dorsal and ventral directives, and four lateral mesenteries not paired with other macrocnemes, arranged in the normal <italic><tp:taxon-name><tp:taxon-name-part taxon-name-part-type="genus" reg="Edwardsia">Edwardsia</tp:taxon-name-part></tp:taxon-name></italic> pattern. All macrocnemes are present along the whole body length from oral to aboral end and bear distinct retractor and parietal muscles. Twelve tiny microcnemes, without muscles, only confined to distal-most part. Four microcnemes between dorsal directives and dorso-lateral mesenteries, four between dorso-and ventro-lateral mesenteries, and four between ventro-lateral mesenteries and ventral directives. Retractor muscles: at the mid part of column, strongly developed and diffused (Fig. <xref ref-type="fig" rid="F9">9E</xref>), pennon-like, arranged with 100–150 muscular processes, simple to well branched. Processes near filament short and highly branched, and one process nearest to the body wall extremely well-branched, with ca. 80 secondary and thirdly branched processes (Fig. <xref ref-type="fig" rid="F9">9E</xref>). Parietal muscles: distinct, rounded shape, consisting of 10–15 simple processes on each side (Fig. <xref ref-type="fig" rid="F9">9E</xref>). Others: each with one tentacle from each endo- or exocoels. Existence of siphonoglyph unknown because of contracted state of specimen. Tentacular circular muscle indistinct (Fig. <xref ref-type="fig" rid="F9">9C</xref>), and longitudinal muscle ectodermal, distinct (Fig. <xref ref-type="fig" rid="F9">9D</xref>). Mesoglea thickest in body wall and actinopharynx, ca. 200 µm in thickness (Fig. <xref ref-type="fig" rid="F9">9E</xref>), but far thinner in mesenteries, retractor muscles, and tentacles (Fig. <xref ref-type="fig" rid="F9">9C, D</xref>). Nemathybome-like structures protruding from mesoglea, but without any nematocysts (Fig. <xref ref-type="fig" rid="F9">9G</xref>). Marginal sphincter muscle and basilar muscle absent. Gametogenic tissue apart from retractor muscles, distinct (Fig. <xref ref-type="fig" rid="F9">9F</xref>), with matured oocytes. <bold><italic>Cnidom</italic>.</bold> Basitrichs, spirocysts, and microbasic <italic>p</italic>-mastigophores. There are no nematocysts in nemathybome-like structures. See Fig. <xref ref-type="fig" rid="F7">7I–K</xref> and Table <xref ref-type="table" rid="T5">5</xref> for sizes and distributions.</p><fig id="F9" position="float" orientation="portrait"><object-id xmlns:xlink="http://www.w3.org/1999/xlink" content-type="doi" xlink:type="simple">10.3897/zookeys.1072.69025.figure9</object-id><object-id xmlns:xlink="http://www.w3.org/1999/xlink" content-type="arpha" xlink:type="simple">32E2F313-9C4F-55AD-B5BD-07CD1475C4A0</object-id><label>Figure 9.</label><caption><p>External and internal morphology of <italic><tp:taxon-name><tp:taxon-name-part taxon-name-part-type="genus" reg="Edwardsianthus">Edwardsianthus</tp:taxon-name-part><tp:taxon-name-part taxon-name-part-type="species" reg="amethystus">amethystus</tp:taxon-name-part></tp:taxon-name></italic> sp. nov. (<abbrev xmlns:xlink="http://www.w3.org/1999/xlink" content-type="institution" xlink:title="Coastal Branch of the Natural History Museum and Institute, Chiba" id="ABBRID0EE5BI" xlink:type="simple">CMNH</abbrev>-ZG 09763) <bold>A</bold> oral view of living specimen in the habitat <bold>B</bold> outer view of preserved specimen <bold>C</bold> longitudinal section of tentacle <bold>D</bold> transverse section of tentacle <bold>E</bold> transverse section of retractor muscle <bold>F</bold> transverse section of testis <bold>G</bold> transverse section of trace of nemathybome. Abbreviations: fi, filament; me, mesoglea; ne, nemathybome-like structure; pa, parietal muscle; rm, retractor muscle; scs, scapus; te, tentacle; tlm, tentacle longitudinal muscle; ts, testis. Scale bars: 1 cm (<bold>A, B</bold>); 500 µm (<bold>E, F</bold>); 100 µm (<bold>C, D, G</bold>).</p></caption><graphic xmlns:xlink="http://www.w3.org/1999/xlink" xlink:href="zookeys-1076-151-g009.jpg" position="float" orientation="portrait" xlink:type="simple" id="oo_621144.jpg"><uri content-type="original_file" xlink:type="simple">https://binary.pensoft.net/fig/621144</uri></graphic></fig></tp:treatment-sec><tp:treatment-sec sec-type="etymology" id="SECID0EC6BI"><title>Etymology.</title><p>This species epithet refers to amethyst, a kind of gemstone, and is named after this species’ dark purple tentacle coloration. Derivation of the Japanese name is the same as that of the Latin species name.</p></tp:treatment-sec><tp:treatment-sec sec-type="remarks" id="SECID0EH6BI"><title>Remarks.</title><p>The most characteristic feature of this species is the nemathybome-like features without nematocysts. Nemathybomes are pocket-like features on columns of some genera of <tp:taxon-name><tp:taxon-name-part taxon-name-part-type="family">Edwardsiidae</tp:taxon-name-part></tp:taxon-name>, and they always contain large nematocysts (Carlgren, 1949; Brandão et al. 2019). Thus, the structures of <italic><tp:taxon-name><tp:taxon-name-part taxon-name-part-type="genus" reg="Edwardsianthus">Edwardsianthus</tp:taxon-name-part><tp:taxon-name-part taxon-name-part-type="species" reg="amethystus">amethystus</tp:taxon-name-part></tp:taxon-name></italic> cannot be called nemathybomes because they lack nematocysts. This is the first case of confirmation of this nemathybome-like feature in <italic><tp:taxon-name><tp:taxon-name-part taxon-name-part-type="genus" reg="Edwardsianthus">Edwardsianthus</tp:taxon-name-part></tp:taxon-name></italic> anemones, and by these <italic><tp:taxon-name><tp:taxon-name-part taxon-name-part-type="genus" reg="Edwardsianthus">E.</tp:taxon-name-part><tp:taxon-name-part taxon-name-part-type="species" reg="amethystus">amethystus</tp:taxon-name-part></tp:taxon-name></italic> can be easily distinguished from its congeners. We placed this sea anemone in the genus <italic><tp:taxon-name><tp:taxon-name-part taxon-name-part-type="genus" reg="Edwardsianthus">Edwardsianthus</tp:taxon-name-part></tp:taxon-name></italic> because of the characteristic arrangement of tentacles and mesenteries, but the generic diagnosis has now been modified to “sometimes without” nemathybomes (see the Remarks for the genus).</p></tp:treatment-sec><tp:treatment-sec sec-type="Phylogenetic analyses" id="SECID0EWACI"><title>Phylogenetic analyses.</title><p>The concatenated phylogenetic tree of 12S, 16S, and 18S rDNA (total 2886 bp) is shown in Fig. <xref ref-type="fig" rid="F10">10</xref>. All <italic><tp:taxon-name><tp:taxon-name-part taxon-name-part-type="genus" reg="Edwardsianthus">Edwardsianthus</tp:taxon-name-part></tp:taxon-name></italic> specimens formed a clade (indicated in red box) supported by a <abbrev xmlns:xlink="http://www.w3.org/1999/xlink" xlink:title="maximum-likelihood" id="ABBRID0EHBCI" xlink:type="simple">ML</abbrev> bootstrap value of 79%, but not well supported by <abbrev xmlns:xlink="http://www.w3.org/1999/xlink" xlink:title="Bayesian inference" id="ABBRID0ELBCI" xlink:type="simple">BI</abbrev> posterior probability. In this clade, <italic><tp:taxon-name><tp:taxon-name-part taxon-name-part-type="genus" reg="Edwardsianthus">E.</tp:taxon-name-part><tp:taxon-name-part taxon-name-part-type="species" reg="pudicus">pudicus</tp:taxon-name-part></tp:taxon-name></italic>, <italic><tp:taxon-name><tp:taxon-name-part taxon-name-part-type="genus" reg="Edwardsianthus">E.</tp:taxon-name-part><tp:taxon-name-part taxon-name-part-type="species" reg="carbunculus">carbunculus</tp:taxon-name-part></tp:taxon-name></italic> sp. nov., <italic><tp:taxon-name><tp:taxon-name-part taxon-name-part-type="genus" reg="Edwardsianthus">E.</tp:taxon-name-part><tp:taxon-name-part taxon-name-part-type="species" reg="sapphirus">sapphirus</tp:taxon-name-part></tp:taxon-name></italic> sp. nov., and <italic><tp:taxon-name><tp:taxon-name-part taxon-name-part-type="genus" reg="Edwardsianthus">E.</tp:taxon-name-part><tp:taxon-name-part taxon-name-part-type="species" reg="amethystus">amethystus</tp:taxon-name-part></tp:taxon-name></italic> sp. nov. were closely related with high support (<abbrev xmlns:xlink="http://www.w3.org/1999/xlink" xlink:title="maximum-likelihood" id="ABBRID0E2CCI" xlink:type="simple">ML</abbrev> bootstrap value = 83%; <abbrev xmlns:xlink="http://www.w3.org/1999/xlink" xlink:title="Bayesian inference" id="ABBRID0E6CCI" xlink:type="simple">BI</abbrev> posterior probability = 0.98), <italic><tp:taxon-name><tp:taxon-name-part taxon-name-part-type="genus" reg="Edwardsianthus">Edwardsianthus</tp:taxon-name-part><tp:taxon-name-part taxon-name-part-type="species" reg="smaragdus">smaragdus</tp:taxon-name-part></tp:taxon-name></italic> sp. nov. was indicated as their sister group, but was only slightly supported by <abbrev xmlns:xlink="http://www.w3.org/1999/xlink" xlink:title="maximum-likelihood" id="ABBRID0EODCI" xlink:type="simple">ML</abbrev> (bootstrap value = 57%) and not supported by the <abbrev xmlns:xlink="http://www.w3.org/1999/xlink" xlink:title="Bayesian inference" id="ABBRID0ESDCI" xlink:type="simple">BI</abbrev> method. <italic><tp:taxon-name><tp:taxon-name-part taxon-name-part-type="genus" reg="Edwardsianthus">Edwardsianthus</tp:taxon-name-part><tp:taxon-name-part taxon-name-part-type="species" reg="gilbertensis">gilbertensis</tp:taxon-name-part></tp:taxon-name></italic> was nested with the other five species and positioned at the most basal node of this genus.</p><fig id="F10" position="float" orientation="portrait"><object-id xmlns:xlink="http://www.w3.org/1999/xlink" content-type="doi" xlink:type="simple">10.3897/zookeys.1072.69025.figure10</object-id><object-id xmlns:xlink="http://www.w3.org/1999/xlink" content-type="arpha" xlink:type="simple">5818BC96-0F0E-572B-8326-369D8B4206A0</object-id><label>Figure 10.</label><caption><p>Maximum-likelihood tree of the order <tp:taxon-name><tp:taxon-name-part taxon-name-part-type="order">Actiniaria</tp:taxon-name-part></tp:taxon-name> based on the combined dataset of mitochondrial 12S and 16S and nuclear 18S rDNA (total 2866 bp). The clade of the genus <italic><tp:taxon-name><tp:taxon-name-part taxon-name-part-type="genus" reg="Edwardsianthus">Edwardsianthus</tp:taxon-name-part></tp:taxon-name></italic> is colored in a red box. Red bar at node indicates the position at which nemathybomes would be obtained. Numbers indicate <abbrev xmlns:xlink="http://www.w3.org/1999/xlink" xlink:title="maximum-likelihood" id="ABBRID0EVECI" xlink:type="simple">ML</abbrev> bootstrap support values followed by <abbrev xmlns:xlink="http://www.w3.org/1999/xlink" xlink:title="Bayesian inference" id="ABBRID0EZECI" xlink:type="simple">BI</abbrev> posterior probabilities of the nodes (bootstrap values of ≥ 50% and posterior probabilities ≥ 0.5 are shown).</p></caption><graphic xmlns:xlink="http://www.w3.org/1999/xlink" xlink:href="zookeys-1076-151-g010.jpg" position="float" orientation="portrait" xlink:type="simple" id="oo_621145.jpg"><uri content-type="original_file" xlink:type="simple">https://binary.pensoft.net/fig/621145</uri></graphic></fig><p>In addition, the most basal position of our phylogenetic tree of <tp:taxon-name><tp:taxon-name-part taxon-name-part-type="family">Edwardsiidae</tp:taxon-name-part></tp:taxon-name> is taken by <italic><tp:taxon-name><tp:taxon-name-part taxon-name-part-type="genus" reg="Tempuractis">Tempuractis</tp:taxon-name-part><tp:taxon-name-part taxon-name-part-type="species" reg="rinkai">rinkai</tp:taxon-name-part></tp:taxon-name></italic> Izumi, Ise, &amp; Yanagi, 2018. This edwardsiid is the only species of the genus <italic><tp:taxon-name><tp:taxon-name-part taxon-name-part-type="genus" reg="Tempuractis">Tempuractis</tp:taxon-name-part></tp:taxon-name></italic> Izumi, Ise, &amp; Yanagi, 2018. It has a simple morphology compared to other edwardsiid species by showing a smooth body wall without particular structures, like nemathybomes, a simple aboral end without any apparent physa, and simple tentacles without any structures (<xref ref-type="bibr" rid="B25">Izumi et al., 2018</xref>). This topology suggests that nemathybomes of <tp:taxon-name><tp:taxon-name-part taxon-name-part-type="family">Edwardsiidae</tp:taxon-name-part></tp:taxon-name> were obtained within the family lineage (Fig. <xref ref-type="fig" rid="F10">10</xref>).</p></tp:treatment-sec><tp:treatment-sec><!--Section generated to contain objects referenced in tp:taxon-treatment.--><fig id="F7" position="float" orientation="portrait"><object-id xmlns:xlink="http://www.w3.org/1999/xlink" content-type="doi" xlink:type="simple">10.3897/zookeys.1072.69025.figure7</object-id><object-id xmlns:xlink="http://www.w3.org/1999/xlink" content-type="arpha" xlink:type="simple">59C5429D-2E26-5515-B337-0B048871760C</object-id><label>Figure 7.</label><caption><p>Cnidae of <italic><tp:taxon-name><tp:taxon-name-part taxon-name-part-type="genus" reg="Edwardsianthus">Edwardsianthus</tp:taxon-name-part></tp:taxon-name></italic> species <bold>A–D</bold><italic><tp:taxon-name><tp:taxon-name-part taxon-name-part-type="genus" reg="Edwardsianthus">E.</tp:taxon-name-part><tp:taxon-name-part taxon-name-part-type="species" reg="sapphirus">sapphirus</tp:taxon-name-part></tp:taxon-name></italic> sp. nov. (<abbrev xmlns:xlink="http://www.w3.org/1999/xlink" content-type="institution" xlink:title="Coastal Branch of the Natural History Museum and Institute, Chiba" id="ABBRID0E1IBI" xlink:type="simple">CMNH</abbrev>-ZG 09761) <bold>A1</bold> spirocyst in tentacle <bold>A2</bold> basitrich in tentacle <bold>B1</bold> small basitrich in actinopharynx <bold>B2</bold> large basitrich in actinopharynx <bold>C1</bold> small basitrich in nemathybome <bold>C2</bold> large basitrich in nemathybome <bold>D1</bold> small basitrich in filament <bold>D2</bold> large basitrich in filament <bold>D3</bold> microbasic <italic>p</italic>-mastigophore in filament <bold>E–H</bold><italic><tp:taxon-name><tp:taxon-name-part taxon-name-part-type="genus" reg="Edwardsianthus">E.</tp:taxon-name-part><tp:taxon-name-part taxon-name-part-type="species" reg="smaragdus">smaragdus</tp:taxon-name-part></tp:taxon-name></italic> sp. nov. (<abbrev xmlns:xlink="http://www.w3.org/1999/xlink" content-type="institution" xlink:title="Coastal Branch of the Natural History Museum and Institute, Chiba" id="ABBRID0EAKBI" xlink:type="simple">CMNH</abbrev>-ZG 09762) <bold>E1</bold> spirocyst in tentacle <bold>E2</bold> basitrich in tentacle <bold>F1</bold> small basitrich in actinopharynx <bold>F2</bold> large basitrich in actinopharynx <bold>F3</bold> microbasic <italic>p</italic>-mastigophore in actinopharynx <bold>G1</bold> small basitrich in nemathybome; <bold>G2</bold> large basitrich in nemathybome; <bold>H1</bold> spirocyst in filament; <bold>H2</bold> small basitrich in filament <bold>H3</bold> large basitrich in filament <bold>H4</bold> microbasic <italic>p</italic>-mastigophore in filament <bold>I–K</bold><italic><tp:taxon-name><tp:taxon-name-part taxon-name-part-type="genus" reg="Edwardsianthus">E.</tp:taxon-name-part><tp:taxon-name-part taxon-name-part-type="species" reg="amethystus">amethystus</tp:taxon-name-part></tp:taxon-name></italic> sp. nov. (<abbrev xmlns:xlink="http://www.w3.org/1999/xlink" content-type="institution" xlink:title="Coastal Branch of the Natural History Museum and Institute, Chiba" id="ABBRID0EMLBI" xlink:type="simple">CMNH</abbrev>-ZG 09763) <bold>I1</bold> spirocyst in tentacle <bold>I2</bold> basitrich in tentacle <bold>J1</bold> small basitrich in actinopharynx <bold>J2</bold> large basitrich in actinopharynx <bold>K1</bold> spirocyst in filament <bold>K2</bold> small basitrich in filament <bold>K3</bold> large basitrich in filament <bold>K4</bold> microbasic <italic>p</italic>-mastigophore in filament.</p></caption><graphic xmlns:xlink="http://www.w3.org/1999/xlink" xlink:href="zookeys-1076-151-g007.jpg" position="float" orientation="portrait" xlink:type="simple" id="oo_621142.jpg"><uri content-type="original_file" xlink:type="simple">https://binary.pensoft.net/fig/621142</uri></graphic></fig><table-wrap id="T5" position="float" orientation="portrait"><label>Table 5.</label><caption><p>Cnidoms of the species of <italic><tp:taxon-name><tp:taxon-name-part taxon-name-part-type="genus" reg="Edwardsianthus">Edwardsianthus</tp:taxon-name-part><tp:taxon-name-part taxon-name-part-type="species" reg="sapphirus">sapphirus</tp:taxon-name-part></tp:taxon-name></italic> sp. nov., <italic><tp:taxon-name><tp:taxon-name-part taxon-name-part-type="genus" reg="Edwardsianthus">Edwardsianthus</tp:taxon-name-part><tp:taxon-name-part taxon-name-part-type="species" reg="smaragdus">smaragdus</tp:taxon-name-part></tp:taxon-name></italic> sp. nov., and <italic><tp:taxon-name><tp:taxon-name-part taxon-name-part-type="genus" reg="Edwardsianthus">Edwardsianthus</tp:taxon-name-part><tp:taxon-name-part taxon-name-part-type="species" reg="amethystus">amethystus</tp:taxon-name-part></tp:taxon-name></italic> sp. nov.</p></caption><table id="TID0EMNBI" rules="all"><tbody><tr><td rowspan="3" colspan="2"/><td rowspan="1" colspan="5">
                      <bold><italic><tp:taxon-name><tp:taxon-name-part taxon-name-part-type="genus" reg="Edwardsianthus">Edwardsianthus</tp:taxon-name-part><tp:taxon-name-part taxon-name-part-type="species" reg="sapphirus">sapphirus</tp:taxon-name-part></tp:taxon-name></italic> sp. nov.</bold>
                    </td><td rowspan="1" colspan="5">
                      <bold><italic><tp:taxon-name><tp:taxon-name-part taxon-name-part-type="genus" reg="Edwardsianthus">Edwardsianthus</tp:taxon-name-part><tp:taxon-name-part taxon-name-part-type="species" reg="smaragdus">smaragdus</tp:taxon-name-part></tp:taxon-name></italic> sp. nov.</bold>
                    </td><td rowspan="1" colspan="5">
                      <bold><italic><tp:taxon-name><tp:taxon-name-part taxon-name-part-type="genus" reg="Edwardsianthus">Edwardsianthus</tp:taxon-name-part><tp:taxon-name-part taxon-name-part-type="species" reg="amethystus">amethystus</tp:taxon-name-part></tp:taxon-name></italic> sp. nov.</bold>
                    </td></tr><tr><td rowspan="1" colspan="5"><abbrev xmlns:xlink="http://www.w3.org/1999/xlink" content-type="institution" xlink:title="Coastal Branch of the Natural History Museum and Institute, Chiba" id="ABBRID0E1NAI" xlink:type="simple">CMNH</abbrev>-ZG 09761</td><td rowspan="1" colspan="5"><abbrev xmlns:xlink="http://www.w3.org/1999/xlink" content-type="institution" xlink:title="Coastal Branch of the Natural History Museum and Institute, Chiba" id="ABBRID0EDOAI" xlink:type="simple">CMNH</abbrev>-ZG 09762</td><td rowspan="1" colspan="5"><abbrev xmlns:xlink="http://www.w3.org/1999/xlink" content-type="institution" xlink:title="Coastal Branch of the Natural History Museum and Institute, Chiba" id="ABBRID0EMOAI" xlink:type="simple">CMNH</abbrev>-ZG 09763</td></tr><tr><td rowspan="1" colspan="1">Length × Width (µm)</td><td rowspan="1" colspan="1">Mean (µm)</td><td rowspan="1" colspan="1">SD (µm)</td><td rowspan="1" colspan="1">n</td><td rowspan="1" colspan="1">frequency</td><td rowspan="1" colspan="1">Length × Width (µm)</td><td rowspan="1" colspan="1">Mean (µm)</td><td rowspan="1" colspan="1">SD (µm)</td><td rowspan="1" colspan="1">n</td><td rowspan="1" colspan="1">frequency</td><td rowspan="1" colspan="1">Length × Width (µm)</td><td rowspan="1" colspan="1">Mean (µm)</td><td rowspan="1" colspan="1">SD (µm)</td><td rowspan="1" colspan="1">n</td><td rowspan="1" colspan="1">frequency</td></tr><tr><td rowspan="1" colspan="17">Tentacle</td></tr><tr><td rowspan="1" colspan="2">basitrichs</td><td rowspan="1" colspan="1">27.5–37.3 × 3.0–4.8</td><td rowspan="1" colspan="1">33.1 × 3.9</td><td rowspan="1" colspan="1">2.27 × 0.40</td><td rowspan="1" colspan="1">55</td><td rowspan="1" colspan="1">numerous</td><td rowspan="1" colspan="1">25.4–40.3 × 3.0–4.7</td><td rowspan="1" colspan="1">30.4 × 3.8</td><td rowspan="1" colspan="1">2.72 × 0.41</td><td rowspan="1" colspan="1">67</td><td rowspan="1" colspan="1">numerous</td><td rowspan="1" colspan="1">17.0–32.6 × 2.7–4.3</td><td rowspan="1" colspan="1">27.7 × 3.6</td><td rowspan="1" colspan="1">3.15 × 0.38</td><td rowspan="1" colspan="1">55</td><td rowspan="1" colspan="1">numerous</td></tr><tr><td rowspan="1" colspan="2">spirocysts</td><td rowspan="1" colspan="1">14.9–23.6 × 2.8–4.9</td><td rowspan="1" colspan="1">19.1 × 3.9</td><td rowspan="1" colspan="1">1.78 × 0.46</td><td rowspan="1" colspan="1">64</td><td rowspan="1" colspan="1">numerous</td><td rowspan="1" colspan="1">12.1–21.7 × 2.5–5.1</td><td rowspan="1" colspan="1">18.0 × 3.8</td><td rowspan="1" colspan="1">2.07 × 0.49</td><td rowspan="1" colspan="1">61</td><td rowspan="1" colspan="1">numerous</td><td rowspan="1" colspan="1">14.6–24.1 × 3.0–4.9</td><td rowspan="1" colspan="1">20.6 × 4.0</td><td rowspan="1" colspan="1">1.96 × 0.37</td><td rowspan="1" colspan="1">53</td><td rowspan="1" colspan="1">numerous</td></tr><tr><td rowspan="1" colspan="17">Actinopharynx</td></tr><tr><td rowspan="2" colspan="1">basitrichs</td><td rowspan="1" colspan="1">S</td><td rowspan="1" colspan="1">20.2–25.9 × 2.3–3.6</td><td rowspan="1" colspan="1">22.1 × 3.1</td><td rowspan="1" colspan="1">1.49 × 0.40</td><td rowspan="1" colspan="1">13</td><td rowspan="1" colspan="1">few</td><td rowspan="1" colspan="1">20.5–23.6 × 2.5–3.0</td><td rowspan="1" colspan="1">22.2 × 2.7</td><td rowspan="1" colspan="1">1.03 × 0.20</td><td rowspan="1" colspan="1">6</td><td rowspan="1" colspan="1">few</td><td rowspan="1" colspan="1">12.3–18.2 × 2.7–4.7</td><td rowspan="1" colspan="1">14.2 × 3.7</td><td rowspan="1" colspan="1">1.18 × 0.48</td><td rowspan="1" colspan="1">48</td><td rowspan="1" colspan="1">numerous</td></tr><tr><td rowspan="1" colspan="1">L</td><td rowspan="1" colspan="1">34.1–44.1 × 3.6–5.6</td><td rowspan="1" colspan="1">39.1 × 4.7</td><td rowspan="1" colspan="1">2.24 × 0.42</td><td rowspan="1" colspan="1">44</td><td rowspan="1" colspan="1">numerous</td><td rowspan="1" colspan="1">34.9–47.7 × 3.5–5.9</td><td rowspan="1" colspan="1">40.0 × 4.5</td><td rowspan="1" colspan="1">2.46 × 0.44</td><td rowspan="1" colspan="1">71</td><td rowspan="1" colspan="1">numerous</td><td rowspan="1" colspan="1">28.9–49.1 × 3.8–4.7</td><td rowspan="1" colspan="1">38.6 × 4.1</td><td rowspan="1" colspan="1">9.60 × 0.34</td><td rowspan="1" colspan="1">4</td><td rowspan="1" colspan="1">rare</td></tr><tr><td rowspan="1" colspan="2">microbasic <italic>p</italic>-mastigophores</td><td rowspan="1" colspan="1">–</td><td rowspan="1" colspan="1">–</td><td rowspan="1" colspan="1">–</td><td rowspan="1" colspan="1">–</td><td rowspan="1" colspan="1">–</td><td rowspan="1" colspan="1">35.1–42.0 × 7.2–8.5</td><td rowspan="1" colspan="1">38.3 × 7.8</td><td rowspan="1" colspan="1">2.73 × 0.49</td><td rowspan="1" colspan="1">5</td><td rowspan="1" colspan="1">few</td><td rowspan="1" colspan="1">–</td><td rowspan="1" colspan="1">–</td><td rowspan="1" colspan="1">–</td><td rowspan="1" colspan="1">–</td><td rowspan="1" colspan="1">–</td></tr><tr><td rowspan="1" colspan="12">Nemathybome</td><td rowspan="3" colspan="5">(No nematocyst was observed)</td></tr><tr><td rowspan="2" colspan="1">basitrichs</td><td rowspan="1" colspan="1">S</td><td rowspan="1" colspan="1">16.9–20.5 × 3.2–3.9</td><td rowspan="1" colspan="1">18.5 × 3.4</td><td rowspan="1" colspan="1">1.05 × 0.22</td><td rowspan="1" colspan="1">8</td><td rowspan="1" colspan="1">few</td><td rowspan="1" colspan="1">16.5–17.1 × 3.0–3.7</td><td rowspan="1" colspan="1">16.8 × 3.3</td><td rowspan="1" colspan="1">0.31 × 0.35</td><td rowspan="1" colspan="1">2</td><td rowspan="1" colspan="1">rare</td></tr><tr><td rowspan="1" colspan="1">L</td><td rowspan="1" colspan="1">39.8–75.2 × 2.8–4.9</td><td rowspan="1" colspan="1">56.0 × 3.7</td><td rowspan="1" colspan="1">4.98 × 0.47</td><td rowspan="1" colspan="1">43</td><td rowspan="1" colspan="1">numerous</td><td rowspan="1" colspan="1">48.7–61.6 × 3.0–4.7</td><td rowspan="1" colspan="1">54.4 × 3.8</td><td rowspan="1" colspan="1">2.75 × 0.41</td><td rowspan="1" colspan="1">59</td><td rowspan="1" colspan="1">numerous</td></tr><tr><td rowspan="1" colspan="17">Filament</td></tr><tr><td rowspan="2" colspan="1">basitrichs</td><td rowspan="1" colspan="1">S</td><td rowspan="1" colspan="1">25.2–29.8 × 2.6–3.9</td><td rowspan="1" colspan="1">27.1 × 3.4</td><td rowspan="1" colspan="1">1.71 × 0.48</td><td rowspan="1" colspan="1">4</td><td rowspan="1" colspan="1">few</td><td rowspan="1" colspan="1">18.6–32.2 × 2.5–4.1</td><td rowspan="1" colspan="1">28.2 × 3.1</td><td rowspan="1" colspan="1">2.23 × 0.33</td><td rowspan="1" colspan="1">61</td><td rowspan="1" colspan="1">numerous</td><td rowspan="1" colspan="1">12.6–17.3 × 2.9–4.8</td><td rowspan="1" colspan="1">15.2 × 3.6</td><td rowspan="1" colspan="1">1.15 × 0.45</td><td rowspan="1" colspan="1">42</td><td rowspan="1" colspan="1">numerous</td></tr><tr><td rowspan="1" colspan="1">L</td><td rowspan="1" colspan="1">38.4–50.5 × 4.3–6.2</td><td rowspan="1" colspan="1">44.6 × 5.1</td><td rowspan="1" colspan="1">2.97 × 0.41</td><td rowspan="1" colspan="1">54</td><td rowspan="1" colspan="1">numerous</td><td rowspan="1" colspan="1">39.3–52.0 × 4.6–7.1</td><td rowspan="1" colspan="1">46.1 × 5.8</td><td rowspan="1" colspan="1">2.77 × 0.51</td><td rowspan="1" colspan="1">45</td><td rowspan="1" colspan="1">numerous</td><td rowspan="1" colspan="1">27.4–46.3 × 3.6–5.2</td><td rowspan="1" colspan="1">36.7 × 4.3</td><td rowspan="1" colspan="1">5.98 × 0.41</td><td rowspan="1" colspan="1">23</td><td rowspan="1" colspan="1">numerous</td></tr><tr><td rowspan="1" colspan="2">spirocysts</td><td rowspan="1" colspan="1">–</td><td rowspan="1" colspan="1">–</td><td rowspan="1" colspan="1">–</td><td rowspan="1" colspan="1">–</td><td rowspan="1" colspan="1">–</td><td rowspan="1" colspan="1">15.6–18.2 × 3.0–4.2</td><td rowspan="1" colspan="1">16.9 × 3.7</td><td rowspan="1" colspan="1">1.31 × 0.57</td><td rowspan="1" colspan="1">2</td><td rowspan="1" colspan="1">rare</td><td rowspan="1" colspan="1">13.3–23.6 × 3.2–6.1</td><td rowspan="1" colspan="1">19.5 × 4.8</td><td rowspan="1" colspan="1">2.14 × 0.57</td><td rowspan="1" colspan="1">27</td><td rowspan="1" colspan="1">numerous</td></tr><tr><td rowspan="1" colspan="2">microbasic <italic>p</italic>-mastigophores</td><td rowspan="1" colspan="1">33.1–42.3 × 5.9–8.3</td><td rowspan="1" colspan="1">36.9 × 7.4</td><td rowspan="1" colspan="1">2.69 × 0.55</td><td rowspan="1" colspan="1">16</td><td rowspan="1" colspan="1">numerous</td><td rowspan="1" colspan="1">30.9–41.2 × 6.6–8.6</td><td rowspan="1" colspan="1">35.0 × 7.8</td><td rowspan="1" colspan="1">2.91 × 0.70</td><td rowspan="1" colspan="1">13</td><td rowspan="1" colspan="1">few</td><td rowspan="1" colspan="1">35.1 × 7.8</td><td rowspan="1" colspan="1">–</td><td rowspan="1" colspan="1">–</td><td rowspan="1" colspan="1">1</td><td rowspan="1" colspan="1">rare</td></tr></tbody></table></table-wrap></tp:treatment-sec><ref-list><ref id="B25"><mixed-citation xmlns:xlink="http://www.w3.org/1999/xlink" xlink:type="simple"><person-group><name name-style="western"><surname>Izumi</surname><given-names>T</given-names></name><name name-style="western"><surname>Ise</surname><given-names>Y</given-names></name><name name-style="western"><surname>Yanagi</surname><given-names>K</given-names></name><name name-style="western"><surname>Shibata</surname><given-names>D</given-names></name><name name-style="western"><surname>Ueshima</surname><given-names>R</given-names></name></person-group> (<year>2018</year>) <article-title>First detailed record of symbiosis between a sea anemone and homoscleromorph sponge, with a description of <italic><tp:taxon-name><tp:taxon-name-part taxon-name-part-type="genus">Tempuractis</tp:taxon-name-part><tp:taxon-name-part taxon-name-part-type="species">rinkai</tp:taxon-name-part></tp:taxon-name></italic> gen. et sp. nov. (<tp:taxon-name><tp:taxon-name-part taxon-name-part-type="phylum">Cnidaria</tp:taxon-name-part></tp:taxon-name>: <tp:taxon-name><tp:taxon-name-part taxon-name-part-type="class">Anthozoa</tp:taxon-name-part></tp:taxon-name>: <tp:taxon-name><tp:taxon-name-part taxon-name-part-type="order">Actiniaria</tp:taxon-name-part></tp:taxon-name>: <tp:taxon-name><tp:taxon-name-part taxon-name-part-type="family">Edwardsiidae</tp:taxon-name-part></tp:taxon-name>).</article-title><source>Zoological Science</source><volume>35</volume>: <fpage>188</fpage>–<lpage>198</lpage>. <ext-link xlink:type="simple" ext-link-type="doi" xlink:href="10.2108/zs170042">https://doi.org/10.2108/zs170042</ext-link></mixed-citation></ref></ref-list></tp:taxon-treatment>
